# Supplementary material for: Endo metabolomic profiling of flor and wine yeasts reveals a positive correlation between intracellular metabolite load and the specific glycolytic flux during wine fermentation
Source: Front Microbiol. 2023 Oct 19;14:1227520. doi: 10.3389/fmicb.2023.1227520 (PMC10620685; doi:10.3389/fmicb.2023.1227520)
Supplement: Supplementary file 2 [file Data_Sheet_2.xlsx]

## Sheet: CO2 raw
strain/time (h)	Group	0	4.48333333333333	6.56666666666667	20.95	22.1333333333333	23.55	26.85	28.7833333333333	44.55	46.6	49.5833333333333	54.33	68.8333333333333	70.8166666666667	76.2833333333333	94.1333333333333	94.5666666666667	101.3	116.783333333333	141.733333333333	164.433333333333	166.3	189	190.733333333333	212.666666666667	215	243.1	284.35	308.483333333333	332.766666666667	336.816666666667	358.733333333333	360.95	382.683333333333	407.516666666667	454.75
CBS4092	flor	0	0.0500000000001795	NA	3.40000000000007	4.40833333333342	NA	8.17500000000019	NA	20.1166666666669	NA	22.6916666666668	NA	31.5750000000001	NA	NA	42.4583333333336	NA	NA	51.7500000000002	60.7416666666669	68.5333333333335	NA	75.7416666666669	NA	81.3083333333333	79.8	84.7666666666669	89.3083333333333	90.3000000000001	90.9083333333335	NA	NA	NA	NA	NA	NA
CBS4092	flor	0	0.0833333333334352	NA	2.8083333333333	3.91666666666672	NA	7.6916666666668	NA	20.0416666666667	NA	22.7750000000002	NA	31.65	NA	NA	42.4083333333334	NA	NA	51.0250000000001	59.4166666666667	66.5166666666668	NA	73.1416666666667	NA	78.5666666666668	85.9833333333334	89.0583333333333	88.1666666666667	89.7	90.7666666666668	NA	NA	91.6916666666667	NA	NA	NA
CBS4092	flor	0	0.0750000000001213	NA	2.23333333333346	3.00000000000011	NA	6.99166666666666	NA	19.9166666666667	NA	22.9083333333335	NA	33.15	NA	NA	45.3333333333334	NA	NA	55.4333333333335	65.1833333333333	72.8750000000001	NA	79.4249999999999	NA	84.2	88.1416666666667	90.4416666666667	90.7583333333335	91.7083333333334	NA	NA	NA	NA	NA	NA	NA
CBS4092	flor	0	0.0583333333334934	NA	2.50000000000009	3.55000000000002	NA	7.64999999999993	NA	19.3166666666666	NA	22.1583333333335	NA	31.4583333333334	NA	NA	42.1416666666667	NA	NA	50.7500000000001	59.3083333333334	66.5666666666667	NA	73.1666666666667	NA	78.5750000000001	NA	NA	88.1333333333334	89.6166666666668	90.6500000000001	NA	NA	91.5916666666667	NA	NA	NA
DBVPG4695	flor	NA	NA	0.0249999999999417	NA	NA	0.141666666666633	NA	0.500000000000019	NA	12.9250000000001	NA	17.6583333333333	NA	26.5666666666666	29.7000000000001	NA	39.7833333333333	43.0083333333335	NA	NA	NA	67.2416666666669	NA	74.0416666666667	NA	NA	NA	NA	NA	NA	89.7750000000001	91.0083333333335	NA	91.3916666666669	91.7500000000002
DBVPG4695	flor	NA	NA	0.0166666666666278	NA	NA	0.208333333333144	NA	0.666666666666593	NA	12.9666666666666	NA	18.7666666666665	NA	30.1333333333333	33.3083333333333	NA	43.6083333333333	47	NA	NA	NA	74.3499999999999	NA	81.1916666666666	NA	NA	NA	NA	NA	NA	91.4916666666666	NA	NA	NA	NA
DBVPG4695	flor	NA	NA	0.0166666666666278	NA	NA	0.225000000000068	NA	0.591666666666768	NA	13.225	NA	18.0333333333333	NA	27.05	29.9916666666666	NA	39.6916666666665	43.05	NA	NA	NA	67.8000000000001	NA	74.1500000000001	NA	NA	NA	NA	NA	NA	89.3333333333333	90.7499999999999	NA	91.2166666666667	91.6416666666666
DBVPG4695	flor	NA	NA	0.0499999999998835	NA	NA	0.19999999999983	NA	0.866666666666719	NA	13.4583333333334	NA	18.0583333333333	NA	26.4666666666666	29.1416666666666	NA	37.6666666666665	40.5749999999999	NA	NA	NA	64.3583333333335	NA	71.0166666666667	NA	NA	NA	NA	NA	NA	88.925	90.4666666666667	NA	91.1	91.6333333333333
F15	wine	NA	NA	0.0166666666666278	NA	NA	6.70833333333339	NA	11.8666666666668	NA	27.7750000000001	NA	33.5833333333335	NA	43.7416666666669	46.5500000000002	NA	55.0750000000001	57.7916666666667	NA	NA	NA	77.6583333333335	NA	82.3083333333334	NA	NA	NA	NA	NA	NA	90.0833333333333	NA	NA	NA	NA
F15	wine	NA	NA	0.0666666666668074	NA	NA	7.0166666666666	NA	12.3416666666666	NA	28.0083333333335	NA	34.3916666666668	NA	45.8333333333334	48.8416666666668	NA	57.6583333333334	60.2833333333335	NA	NA	NA	79.3666666666667	NA	83.6500000000002	NA	NA	NA	NA	NA	NA	90.9833333333333	NA	NA	NA	NA
F15	wine	NA	NA	-0.00833333333331391	NA	NA	7.53333333333354	NA	12.7500000000002	NA	28.4833333333336	NA	34.7333333333335	NA	46.1333333333333	49.2833333333333	NA	58.2250000000002	60.9250000000001	NA	NA	NA	79.9500000000002	NA	84.1250000000002	NA	NA	NA	NA	NA	NA	90.3416666666666	NA	NA	NA	NA
F15	wine	NA	NA	0.0249999999999417	NA	NA	7.42499999999987	NA	12.5166666666665	NA	27.9999999999999	NA	33.5833333333332	NA	43.325	46.0666666666665	NA	54.2999999999999	56.9749999999999	NA	NA	NA	76.3916666666666	NA	81.0166666666665	NA	NA	NA	NA	NA	NA	89.6249999999999	NA	NA	NA	NA
F33	wine	0	-0.0333333333332557	NA	6.49166666666664	7.79999999999988	NA	12.3833333333332	NA	27.4583333333333	NA	30.9916666666667	NA	42.1500000000001	NA	NA	54.4583333333334	NA	NA	63.5666666666666	71.6833333333333	77.8250000000001	NA	82.7	NA	86.0666666666665	71.6583333333333	76.7083333333334	90.4666666666666	91.1083333333333	91.475	NA	NA	NA	NA	NA	NA
F33	wine	0	0.0666666666668074	NA	5.52500000000015	6.86666666666665	NA	11.5333333333334	NA	25.9583333333335	NA	29.4166666666668	NA	40.7666666666667	NA	NA	54.8916666666669	NA	NA	65.7333333333335	74.2000000000003	79.8166666666669	NA	84.0916666666667	NA	86.7416666666667	87.0083333333334	88.8250000000002	90.2416666666669	90.8416666666669	NA	NA	NA	NA	NA	NA	NA
F33	wine	0	0	NA	6.02499999999987	7.35000000000004	NA	12.0166666666665	NA	26.4000000000001	NA	29.9083333333332	NA	42.325	NA	NA	55.4166666666666	NA	NA	64.8083333333333	72.4166666666667	78.1333333333333	NA	82.6666666666668	NA	85.8500000000001	67.725	72.15	90.0333333333334	90.5333333333334	90.8999999999998	NA	NA	NA	NA	NA	NA
F33	wine	0	0.0416666666665696	NA	5.53333333333346	7.03333333333322	NA	12.4083333333334	NA	28.3833333333332	NA	32.5166666666667	NA	45.1083333333333	NA	NA	58.6833333333333	NA	NA	68.8749999999999	77.3666666666667	82.8333333333333	NA	86.4333333333332	NA	88.8499999999999	NA	NA	91.9833333333333	92.3749999999999	NA	NA	NA	NA	NA	NA	NA
FMGS_889	wine	NA	NA	0.0666666666668074	NA	NA	3.46666666666688	NA	8.08333333333344	NA	22.5833333333334	NA	27.8750000000002	NA	38.0333333333335	41.1416666666667	NA	50.8833333333335	54.0333333333335	NA	NA	NA	77.6500000000002	NA	83.1583333333334	NA	NA	NA	NA	NA	NA	92.7000000000001	NA	NA	NA	NA
FMGS_889	wine	NA	NA	0.00833333333331391	NA	NA	3.04166666666668	NA	7.54999999999987	NA	21.7083333333334	NA	27.0083333333332	NA	37.0666666666667	40.1416666666667	NA	49.7333333333332	52.8916666666666	NA	NA	NA	77.1916666666668	NA	83.0333333333331	NA	NA	NA	NA	NA	NA	92.4666666666667	NA	NA	NA	NA
FMGS_889	wine	NA	NA	0.0500000000001795	NA	NA	3.64166666666677	NA	8.3000000000002	NA	23.1500000000002	NA	28.6916666666667	NA	38.9750000000001	42.0333333333334	NA	51.8583333333336	55.1000000000001	NA	NA	NA	79.1416666666667	NA	84.3916666666669	NA	NA	NA	NA	NA	NA	92.7833333333335	NA	NA	NA	NA
FMGS_889	wine	NA	NA	-0.0249999999999417	NA	NA	3.65000000000008	NA	8.27499999999996	NA	22.9666666666667	NA	28.3666666666666	NA	38.4166666666665	41.3500000000001	NA	51.0166666666668	54.1583333333332	NA	NA	NA	78.75	NA	84.475	NA	NA	NA	NA	NA	NA	92.4166666666668	NA	NA	NA	NA
FMGS3_191	wine	NA	NA	0.0583333333334934	NA	NA	7.39999999999992	NA	12.1166666666666	NA	24.9499999999999	NA	29.1916666666667	NA	36.2333333333333	38.225	NA	44.0916666666666	46.0166666666666	NA	NA	NA	61.4833333333333	NA	66.3750000000001	NA	NA	NA	NA	NA	NA	84.6249999999999	86.9083333333333	NA	87.9416666666666	88.6833333333333
FMGS3_191	wine	NA	NA	0.0416666666665696	NA	NA	7.86666666666669	NA	12.6500000000001	NA	25.1916666666666	NA	29.7499999999999	NA	37.5333333333335	39.6166666666667	NA	45.7583333333333	47.4500000000001	NA	NA	NA	62.2250000000001	NA	67.0333333333334	NA	NA	NA	NA	NA	NA	85.8416666666667	87.6833333333333	NA	88.4333333333333	89.0000000000001
FMGS3_191	wine	NA	NA	0.0500000000001795	NA	NA	8.00833333333332	NA	12.6750000000001	NA	25.5083333333334	NA	29.8583333333333	NA	36.9250000000001	39.0166666666666	NA	44.8749999999999	46.7166666666667	NA	NA	NA	62.0166666666666	NA	66.7083333333333	NA	NA	NA	NA	NA	NA	84.7916666666668	86.6166666666667	NA	87.4583333333335	88.0166666666667
FMGS3_191	wine	NA	NA	0.133333333333319	NA	NA	10.2500000000001	NA	14.975	NA	27.5666666666667	NA	31.875	NA	38.8000000000002	40.7833333333333	NA	46.4833333333334	48.2999999999999	NA	NA	NA	62.625	NA	67.2083333333333	NA	NA	NA	NA	NA	NA	84.2416666666666	86.3500000000001	NA	87.3416666666668	88.1250000000001
GN	wine	0	0.0666666666665113	NA	6.26666666666657	7.29166666666655	NA	11.45	NA	23.3833333333333	NA	26.175	NA	35.9166666666667	NA	NA	47.4333333333332	NA	NA	55.8750000000001	62.8249999999998	68.7583333333333	NA	74.4999999999999	NA	79.5999999999998	80.9083333333334	84.8333333333334	89.4666666666666	90.5083333333332	91.0333333333332	NA	NA	NA	NA	NA	NA
GN	wine	0	0.0416666666668656	NA	6.08333333333337	7.20833333333341	NA	11.4083333333334	NA	23.25	NA	26.0416666666667	NA	35.2250000000002	NA	NA	44.6166666666669	NA	NA	51.8916666666668	58.8333333333336	64.7250000000001	NA	70.2750000000002	NA	75.0583333333334	71.2250000000001	76.0333333333335	86.0333333333335	88.2166666666668	89.4916666666668	NA	NA	90.6166666666669	NA	NA	91.7833333333335
GN	wine	0	0.0750000000001213	NA	6.32500000000006	7.44166666666679	NA	11.4666666666666	NA	23.0666666666668	NA	25.6833333333333	NA	34.6833333333333	NA	NA	44.5500000000001	NA	NA	51.2500000000002	57.8083333333333	63.3250000000001	NA	68.7083333333334	NA	73.4916666666668	84.3833333333333	87.15	84.975	87.5499999999999	89.2500000000001	NA	NA	90.5833333333333	NA	NA	91.7666666666669
GN	wine	0	-0.0249999999999417	NA	6.45000000000007	7.5083333333333	NA	11.6166666666665	NA	23	NA	25.6999999999999	NA	35.5333333333334	NA	NA	45.8333333333334	NA	NA	52.7833333333332	59.3749999999999	65.1416666666667	NA	70.6916666666665	NA	75.6833333333334	NA	NA	87.1083333333334	89.1833333333333	90.3583333333333	NA	NA	91.2749999999999	NA	NA	NA
ISVV2D	flor	0	-0.00833333333331391	NA	3.67500000000002	4.44999999999999	NA	7.85833333333338	NA	21.9500000000001	NA	25.5083333333334	NA	37.4000000000002	NA	NA	50.45	NA	NA	60.1583333333335	68.9166666666668	75.6	NA	81.0166666666667	NA	84.725	87.1333333333334	90.0916666666669	90.2416666666668	91.0666666666667	91.7083333333333	NA	NA	NA	NA	NA	NA
ISVV2D	flor	0	0.0750000000001213	NA	2.70000000000022	3.44999999999995	NA	6.36666666666663	NA	19.4416666666667	NA	22.8583333333334	NA	34.4083333333334	NA	NA	47.25	NA	NA	56.6333333333334	65.1583333333334	71.7833333333333	NA	77.6416666666666	NA	82.0000000000002	82.2833333333334	86.1666666666666	89.2666666666668	90.5333333333334	91.4916666666666	NA	NA	92.4583333333334	NA	NA	NA
ISVV2D	flor	0	0.0416666666665696	NA	3.21666666666657	4.04166666666672	NA	7.94166666666681	NA	21.8250000000001	NA	25.55	NA	39.0166666666666	NA	NA	53.7000000000001	NA	NA	63.7000000000002	72.0166666666667	78.3666666666667	NA	83.1666666666668	NA	86.6000000000001	93.6500000000002	94.3500000000001	91.4666666666667	92.0916666666667	92.5750000000001	NA	NA	NA	NA	NA	NA
ISVV2D	flor	0	0.0583333333334934	NA	3.02500000000006	4.02500000000009	NA	7.85833333333338	NA	21.6083333333333	NA	25.1833333333336	NA	37.6333333333336	NA	NA	50.9750000000002	NA	NA	60.8416666666667	69.7250000000001	76.3416666666667	NA	81.7750000000001	NA	85.5750000000001	NA	NA	91.1833333333334	92.0333333333335	92.6333333333336	NA	NA	NA	NA	NA	NA
M2	wine	NA	NA	0.0583333333331974	NA	NA	4.61666666666657	NA	9.77500000000002	NA	25.1916666666666	NA	30.8999999999999	NA	40.8166666666666	43.5166666666668	NA	51.3499999999999	53.6666666666665	NA	NA	NA	71.15	NA	76.3749999999999	NA	NA	NA	NA	NA	NA	89.0749999999999	NA	NA	NA	NA
M2	wine	NA	NA	0.00833333333331391	NA	NA	4.25000000000016	NA	9.30833333333325	NA	23.7333333333334	NA	29.0666666666667	NA	38.7333333333334	41.4916666666668	NA	50.2250000000002	52.8916666666666	NA	NA	NA	72.175	NA	77.7083333333334	NA	NA	NA	NA	NA	NA	89.8333333333333	NA	NA	NA	NA
M2	wine	NA	NA	0	NA	NA	4.25833333333318	NA	9.23333333333313	NA	24.5666666666666	NA	30.125	NA	39.8499999999998	42.6916666666667	NA	50.5583333333333	53.0166666666666	NA	NA	NA	71.9499999999999	NA	77.3916666666666	NA	NA	NA	NA	NA	NA	89.45	NA	NA	NA	NA
M2	wine	NA	NA	-0.0166666666666278	NA	NA	4.12499999999986	NA	9.05833333333324	NA	24.1999999999999	NA	29.8916666666666	NA	40.4833333333331	43.5500000000001	NA	51.975	54.4750000000001	NA	NA	NA	72.8333333333332	NA	78.3416666666665	NA	NA	NA	NA	NA	NA	89.3166666666666	NA	NA	NA	NA
RB4	wine	0	-0.0249999999999417	NA	6.87499999999996	8.16666666666658	NA	12.7833333333334	NA	27.6833333333334	NA	31.2333333333334	NA	43.0166666666668	NA	NA	55.5416666666666	NA	NA	64.6916666666666	72.5166666666667	78.4500000000001	NA	83.3083333333334	NA	86.5583333333332	71.0333333333333	75.7333333333333	90.4416666666667	90.9250000000001	91.2416666666666	NA	NA	NA	NA	NA	NA
RB4	wine	0	0.0833333333334352	NA	6.8333333333334	8.1749999999999	NA	12.8416666666666	NA	27.5666666666667	NA	31.2583333333333	NA	42.9916666666665	NA	NA	55.9166666666666	NA	NA	65.3166666666666	73.1416666666667	79.0666666666665	NA	83.6249999999999	NA	86.7166666666668	81.8666666666666	85.625	90.7499999999999	91.2666666666665	91.6583333333335	NA	NA	NA	NA	NA	NA
RB4	wine	0	0.0500000000001795	NA	5.92500000000011	7.17500000000015	NA	11.9166666666667	NA	26.1416666666667	NA	29.5333333333335	NA	40.7166666666668	NA	NA	52.2916666666668	NA	NA	61.1333333333333	69.1666666666668	75.6416666666668	NA	80.9166666666667	NA	84.8000000000002	NA	NA	90.3333333333333	91.075	91.5333333333335	NA	NA	NA	NA	NA	NA
RB4	wine	0	0.15833333333326	NA	5.30000000000008	6.5333333333335	NA	11.8916666666668	NA	27.6083333333332	NA	31.6666666666666	NA	43.9583333333333	NA	NA	56.775	NA	NA	66.2083333333333	74.55	80.4416666666666	NA	84.7916666666668	NA	87.6166666666667	NA	NA	91.2833333333334	91.7750000000001	92.0416666666668	NA	NA	NA	NA	NA	NA
S34V	flor	0	0.0500000000001795	NA	5.40000000000015	6.74166666666665	NA	11.3750000000001	NA	27.95	NA	32.5499999999999	NA	45.8999999999999	NA	NA	58.8666666666668	NA	NA	68.5916666666667	77.3416666666667	83.5833333333333	NA	88.2416666666668	NA	90.95	92.6916666666668	93.3833333333333	93.7833333333332	94.125	NA	NA	NA	NA	NA	NA	NA
S34V	flor	0	-0.0750000000001213	NA	4.82500000000001	5.8000000000001	NA	11.0250000000001	NA	27.6500000000001	NA	32.0666666666665	NA	46.8999999999999	NA	NA	61.8583333333334	NA	NA	71.8249999999999	80.0749999999999	85.6583333333332	NA	89.1333333333334	NA	90.5833333333333	92.3666666666666	93.0833333333334	91.9250000000001	92.0500000000001	NA	NA	NA	NA	NA	NA	NA
S34V	flor	0	-0.0166666666666278	NA	4.64166666666651	5.62499999999992	NA	10.6333333333331	NA	25.925	NA	30.5833333333331	NA	42.9333333333334	NA	NA	54.7666666666666	NA	NA	63.9166666666666	72.3083333333333	78.8583333333331	NA	84.3166666666665	NA	87.6916666666666	82.7	86.2166666666665	90.8416666666667	91.075	NA	NA	NA	NA	NA	NA	NA
S34V	flor	0	-0.0333333333332556	NA	4.35833333333324	5.48333333333328	NA	10.525	NA	26.7916666666667	NA	30.8999999999999	NA	45.0416666666668	NA	NA	58.8333333333333	NA	NA	68.4250000000001	77.125	83.5250000000001	NA	87.7916666666666	NA	89.9749999999999	NA	NA	91.975	92.2583333333333	NA	NA	NA	NA	NA	NA	NA
S3V	flor	NA	NA	0.133333333333319	NA	NA	6.94999999999979	NA	12.8583333333333	NA	32.25	NA	39.6583333333333	NA	53.3083333333332	57.3666666666665	NA	69.0083333333333	72.5416666666667	NA	NA	NA	91.8250000000001	NA	93.1833333333332	NA	NA	NA	NA	NA	NA	NA	NA	NA	NA	NA
S3V	flor	NA	NA	0.0500000000001795	NA	NA	6.32500000000006	NA	11.3166666666666	NA	28.6833333333334	NA	35.2416666666668	NA	46.9083333333336	50.2083333333336	NA	60.4166666666668	63.75	NA	NA	NA	86.0833333333334	NA	89.7333333333335	NA	NA	NA	NA	NA	NA	93.4250000000002	NA	NA	NA	NA
S3V	flor	NA	NA	0.0500000000001795	NA	NA	6.35	NA	11.3666666666668	NA	27.55	NA	33.8083333333333	NA	45.4833333333333	48.9750000000001	NA	59.3083333333334	62.6916666666668	NA	NA	NA	84.8083333333334	NA	88.65	NA	NA	NA	NA	NA	NA	92.7583333333333	NA	NA	NA	NA
S3V	flor	NA	NA	0.0499999999998835	NA	NA	6.14166666666656	NA	11.2083333333333	NA	28.5333333333335	NA	34.025	NA	44.8916666666666	48.2999999999999	NA	58.8749999999999	62.5083333333333	NA	NA	NA	87.9833333333334	NA	93.5	NA	NA	NA	NA	NA	NA	97.8583333333332	NA	NA	NA	NA
S4V	flor	0	0.0166666666669239	NA	5.6750000000001	6.73333333333333	NA	11.3166666666666	NA	27.3916666666668	NA	31.4000000000002	NA	44.6583333333335	NA	NA	59.2666666666668	NA	NA	70.1000000000001	78.7583333333333	84.3833333333336	NA	87.8250000000002	NA	89.6416666666668	86.6749999999999	88.9750000000002	91.725	92.0416666666668	NA	NA	NA	NA	NA	NA	NA
S4V	flor	0	0.00833333333331391	NA	5.87499999999993	7.11666666666666	NA	11.6583333333334	NA	27.0333333333334	NA	30.7416666666667	NA	43.1333333333335	NA	NA	57.0583333333333	NA	NA	67.8749999999999	77.0333333333332	83.3833333333332	NA	87.4916666666668	NA	89.6083333333332	90.6083333333332	91.7166666666667	91.9416666666667	92.2833333333332	NA	NA	NA	NA	NA	NA	NA
S4V	flor	0	0.0166666666666278	NA	5.24166666666659	6.225	NA	11.1166666666665	NA	26.3833333333331	NA	30.2416666666667	NA	43.8166666666667	NA	NA	58.6583333333331	NA	NA	69.7833333333332	79.15	85.0916666666664	NA	88.6416666666664	NA	90.3749999999999	76.5833333333334	81.8083333333334	92.3833333333333	92.6166666666666	NA	NA	NA	NA	NA	NA	NA
S4V	flor	0	0.0666666666668074	NA	9.0333333333336	10.0916666666668	NA	15.3083333333335	NA	30.4583333333334	NA	34.3416666666669	NA	47.4583333333334	NA	NA	61.7916666666668	NA	NA	72.3000000000003	80.8666666666668	86.0750000000001	NA	88.9416666666669	NA	90.3666666666669	NA	NA	92.0333333333335	92.3416666666667	NA	NA	NA	NA	NA	NA	NA
SB	wine	0	0.0416666666665696	NA	2.97499999999988	4.04166666666643	NA	8.03333333333326	NA	24.1666666666666	NA	27.9833333333333	NA	40.6833333333333	NA	NA	53.6749999999999	NA	NA	63.1999999999999	71.8083333333333	78.4666666666665	NA	83.6916666666664	NA	87.2916666666666	85.6583333333336	87.8416666666668	91.1333333333332	91.6749999999998	91.9833333333333	NA	NA	NA	NA	NA	NA
SB	wine	0	0.0416666666665696	NA	3.15833333333337	4.29166666666673	NA	8.36666666666671	NA	23.9833333333334	NA	27.7833333333334	NA	39.9416666666665	NA	NA	52.8583333333333	NA	NA	62.6833333333335	71.9833333333334	79.2166666666668	NA	84.8083333333335	NA	88.2500000000001	87.0499999999999	89.9666666666666	91.6750000000001	92.1083333333333	NA	NA	NA	NA	NA	NA	NA
SB	wine	0	0.0583333333331974	NA	2.69999999999993	3.62499999999984	NA	7.99166666666669	NA	24.0583333333332	NA	28.1916666666667	NA	41.6083333333332	NA	NA	55.0416666666666	NA	NA	65.1583333333334	74.4916666666666	81.6333333333335	NA	86.8083333333332	NA	89.4333333333333	71.1166666666667	76.1	91.725	91.9833333333333	NA	NA	NA	NA	NA	NA	NA
VL3	wine	0	0.0416666666668656	NA	7.13333333333329	8.39999999999996	NA	12.5083333333335	NA	27.05	NA	30.5500000000001	NA	41.9	NA	NA	54.3416666666667	NA	NA	63.4916666666667	71.3083333333335	77.2000000000001	NA	81.9833333333335	NA	85.3416666666667	93.8333333333332	94.3916666666667	89.9083333333334	90.5333333333334	90.9000000000001	NA	NA	NA	NA	NA	NA
VL3	wine	0	0.0249999999999417	NA	6.9000000000002	8.1833333333335	NA	12.4416666666667	NA	26.5416666666667	NA	29.9416666666668	NA	40.9750000000001	NA	NA	53.1166666666666	NA	NA	62.1833333333335	70.1166666666667	76.2499999999999	NA	81.2916666666667	NA	84.8916666666666	79.4	84.1916666666667	89.825	90.4416666666667	90.825	NA	NA	NA	NA	NA	NA
VL3	wine	0	0.0416666666665696	NA	6.84166666666671	8.06666666666652	NA	12.5249999999998	NA	26.3333333333333	NA	29.6833333333331	NA	41.0999999999999	NA	NA	53.6416666666666	NA	NA	62.6333333333333	70.1083333333334	75.7499999999999	NA	80.3	NA	83.7666666666666	87.9250000000003	90.6833333333334	89.6833333333334	90.6166666666666	91.1916666666667	NA	NA	NA	NA	NA	NA
X5	wine	0	0.0333333333332557	NA	1.82499999999989	2.55833333333329	NA	6.58333333333339	NA	21.3416666666667	NA	24.8416666666665	NA	36.7333333333333	NA	NA	49.925	NA	NA	59.7083333333333	68.3583333333333	75.1583333333331	NA	80.8749999999998	NA	85.0166666666666	91.4000000000001	92.35	90.6249999999999	91.3083333333331	91.7333333333333	NA	NA	NA	NA	NA	NA
X5	wine	0	0.0249999999999417	NA	2.13333333333339	3.1166666666668	NA	7.98333333333338	NA	22.7583333333333	NA	26.55	NA	39.4750000000001	NA	NA	53.6083333333333	NA	NA	63.5416666666666	71.7333333333334	78.0166666666666	NA	83.1500000000001	NA	86.8916666666667	92.2666666666669	93.0250000000002	91.85	92.475	92.875	NA	NA	NA	NA	NA	NA
X5	wine	0	0.0249999999999417	NA	1.91666666666664	2.89166666666674	NA	7.09166666666672	NA	21.4833333333333	NA	25.0333333333333	NA	36.95	NA	NA	49.3249999999999	NA	NA	58.7166666666666	67.0333333333334	73.5166666666668	NA	78.9166666666666	NA	82.95	96.0333333333333	96.9583333333332	89.4749999999999	90.45	91.0083333333332	NA	NA	NA	NA	NA	NA
X5	wine	0	0	NA	1.55833333333325	2.29166666666666	NA	6.37499999999995	NA	20.4583333333333	NA	23.8833333333333	NA	35.4333333333331	NA	NA	47.6249999999997	NA	NA	56.9333333333333	65.2666666666664	72.0249999999997	NA	77.6499999999999	NA	82.2499999999999	NA	NA	89.7499999999998	90.6999999999997	91.3166666666664	NA	NA	NA	NA	NA	NA
Y-1301	flor	NA	NA	0.0333333333335517	NA	NA	5.8000000000001	NA	10.8	NA	28.7750000000001	NA	36.2166666666666	NA	49.4833333333335	53.0333333333335	NA	63.8500000000001	67.6333333333335	NA	NA	NA	89.9083333333334	NA	91.8166666666667	NA	NA	NA	NA	NA	NA	NA	NA	NA	NA	NA
Y-1301	flor	NA	NA	0.00833333333331391	NA	NA	5.76666666666685	NA	10.65	NA	28.0999999999999	NA	35.7583333333335	NA	48.9416666666666	52.3583333333333	NA	63.0166666666666	66.5833333333333	NA	NA	NA	89.0583333333333	NA	91.2666666666668	NA	NA	NA	NA	NA	NA	NA	NA	NA	NA	NA
Y-1301	flor	NA	NA	0.0916666666667491	NA	NA	5.90833333333348	NA	10.925	NA	29.0166666666668	NA	36.5333333333335	NA	49.3666666666668	52.7916666666668	NA	63.1666666666669	66.825	NA	NA	NA	88.8833333333334	NA	91.0916666666666	NA	NA	NA	NA	NA	NA	NA	NA	NA	NA	NA
Y-1301	flor	NA	NA	0.0583333333334934	NA	NA	5.28333333333345	NA	9.99166666666677	NA	28.725	NA	36.3750000000002	NA	50.1333333333334	53.8916666666669	NA	65.3416666666669	69.3666666666666	NA	NA	NA	90.8166666666667	NA	92.75	NA	NA	NA	NA	NA	NA	NA	NA	NA	NA	NA
Blc		0	0.116666666666691	NA	0.0416666666668656	0.150000000000243	NA	0.491666666666705	NA	0.0833333333334352	NA	0.524999999999961	NA	12.1083333333335	NA	NA	26.6333333333334	NA	NA	36.7166666666667	46.4916666666667	53.4916666666666	NA	59.4166666666667	NA	64.0083333333334	NA	NA	72.9583333333335	75.1416666666668	76.3416666666667	NA	NA	78.8500000000001	NA	NA	81.5083333333334
Blc		NA	NA	0.0916666666667491	NA	NA	0.183333333333498	NA	0.175000000000184	NA	6.12500000000023	NA	12.6416666666668	NA	23.0416666666668	26.0333333333334	NA	35.0000000000001	37.9166666666668	NA	NA	NA	58.7500000000002	NA	63.9416666666669	NA	NA	NA	NA	NA	NA	79.125	80.7666666666667	NA	81.675	82.5166666666668

## Sheet: CO2 spline
strain/time (h)	Group	0	1	2	3	4	5	6	7	8	9	10	11	12	13	14	15	16	17	18	19	20	21	22	23	24	25	26	27	28	29	30	31	32	33	34	35	36	37	38	39	40	41	42	43	44	45	46	47
CBS4092	flor	0	0.072941721	0	0	0	0	0	0	0.034799679	0.151434569	0.297962818	0.47364025	0.677722692	0.909465967	1.168125901	1.452958318	1.763219045	2.098163906	2.457048726	2.83912933	3.243661543	3.669901191	4.117143169	4.593143214	5.09554444	5.636827448	6.2052877	6.7887551	7.375650563	7.988344758	8.639933155	9.32539408	10.03970586	10.77784681	11.53479527	12.30552956	13.08502801	13.86826893	14.65023066	15.42589152	16.19022983	16.93822392	17.66485212	18.36509275	19.03392414	19.66632461	20.26081622	20.84039964
CBS4092	flor	0	0	0	0	0	0	0	0.071306351	0.172069157	0.294897112	0.439648114	0.606180058	0.794350842	1.00401836	1.235040511	1.487275189	1.760580292	2.054813716	2.369833358	2.705497113	3.061662879	3.438188552	3.834953229	4.255952053	4.696104446	5.160541663	5.646968647	6.152900983	6.676401905	7.244594829	7.868834373	8.542376585	9.258477511	10.0103932	10.7913797	11.59469305	12.41358931	13.24132452	14.07115472	14.89633597	15.71012432	16.5057758	17.27654646	18.01569236	18.71646955	19.37213405	19.98637475	20.62353025
CBS4092	flor	0	0.255691084	0.061378882	0	0	0	0	0	0	0	0	0	0	0.07964251	0.274909949	0.500573809	0.756144152	1.041131042	1.355044544	1.697394721	2.067691636	2.465445354	2.890174508	3.343835742	3.833294724	4.365680609	4.929929611	5.514723034	6.109385004	6.739618107	7.419398822	8.142698974	8.903490389	9.695744896	10.51343432	11.35053049	12.20100523	13.05883036	13.91797772	14.77241913	15.61612642	16.44307141	17.24722594	18.02256182	18.76305088	19.46266495	20.11970202	20.76218218
CBS4092	flor	0	0	0	0	0	0	0	0.016105636	0.107896988	0.221526604	0.356846559	0.513708926	0.691965778	0.89146919	1.112071233	1.353623984	1.615979513	1.898989896	2.202507205	2.526383515	2.870470898	3.234621429	3.618707682	4.026603054	4.453464121	4.904257897	5.376746544	5.868509151	6.377644747	6.929863344	7.535967397	8.189588115	8.884356712	9.613904399	10.37186239	11.15186189	11.94753411	12.75251027	13.56042157	14.36489924	15.15957447	15.93807849	16.69404249	17.4210977	18.11287533	18.76300658	19.3747295	20.00735442
DBVPG4695	flor	0	0.515988804865276	0.244456285416142	0	0	0	0	0	0	0	0	0	0	0	0	0	0	0	0	0	0	0	0	0	0.0180244955645539	0.259537556793438	0.528937464080766	0.82419753088444	1.1414649294611	1.47688683206737	1.82764135841783	2.21905122016065	2.65986575181116	3.14525927563443	3.67040611389553	4.23048058885953	4.82065702279149	5.43610973795648	6.07201305661957	6.72354130104582	7.38586879350032	8.05416985624811	8.72361881155428	9.38938998168388	10.046657688902	10.6905962554737	11.316380003664	11.9191832557381
DBVPG4695	flor	0	0.496789122623115	0.25459276014865	0.0289876083556589	0	0	0	0	0	0	0	0	0	0	0	0	0	0	0	0	0	0	0	0	0	0	0.0804498946777952	0.341244216564442	0.625657128925218	0.942853740632922	1.30227281009169	1.71740230181465	2.18830286463486	2.71001362995336	3.27757372917119	3.88602229368939	4.53039845490901	5.20574134423108	5.90709009305664	6.62948383278675	7.36796169482243	8.11756281056473	8.8733263114147	9.63029132877337	10.3834969940418	11.127982438621	11.858786793912	12.5709491913159
DBVPG4695	flor	0	0.509363300655808	0.238319429149041	0	0	0	0	0	0	0	0	0	0	0	0	0	0	0	0	0	0	0	0	0	0.0886038350673121	0.336421717093484	0.612593840402397	0.915018457795768	1.23970593939467	1.58266665532016	1.94097293740299	2.34069592500175	2.79085468174534	3.2864880018426	3.82263467950238	4.39433350893352	4.99662328434488	5.62454279994529	6.2731308499436	6.93742622854867	7.61246772996934	8.29329414841445	8.97494427809285	9.65245691321339	10.3208708479849	10.9752248766163	11.6105577933163	12.2219083922939
DBVPG4695	flor	0	0.488619231539707	0.22656787592727	0	0	0	0	0	0	0	0	0	0	0	0	0	0	0	0	0	0	0	0	0.00196108059703515	0.23247719906464	0.48416881541356	0.764779861885679	1.0719273017602	1.401089678978	1.74774553747995	2.10851471303146	2.51126175264531	2.96573548963683	3.46669315781052	4.00889199097087	4.58708922292237	5.1960420874695	5.83050781841676	6.48524364956863	7.1550068147296	7.83455454770417	8.51864408229681	9.20203265231203	9.8794774915543	10.5457358338281	11.195564912938	11.8237219626884	12.4249642168837
F15	wine	0	0	0	0	0	0	0.0701474651818631	0.213329875484663	0.385401492109392	0.589210002666478	0.824799208879667	1.09148173980811	1.38857022451095	1.71537729204734	2.07121557147642	2.45539769185734	2.86723628224925	3.3060439717113	3.77113338930263	4.26181716408239	4.77740792510973	5.3172183014438	5.88056092214375	6.46674841626871	7.07509341287784	7.70795386287539	8.3834385617622	9.09541917342111	9.83268776561846	10.5840364061206	11.3396928860141	12.1307155415006	12.9693983881784	13.8498085676154	14.7660132213792	15.7120794910377	16.6820745181586	17.6700654443098	18.6701194110589	19.6763035599739	20.6826850326224	21.6833309705723	22.6723085153914	23.6436848086474	24.591526991908	25.5099022067412	26.3928775947146	27.2345202973961
F15	wine	0	0	0	0	0	0.00601122114920108	0.140497611578056	0.303386249568217	0.494753290270668	0.717806784596627	0.972598336712914	1.25835574214078	1.5743067964015	1.91967929501631	2.29370103350647	2.69559980739325	3.12460341219789	3.57993964344166	4.06083629664581	4.5665211673316	5.09622205102028	5.64916674323312	6.22458303949136	6.82169873531628	7.43974162622911	8.08108938872479	8.7645156560049	9.4839031323825	10.2278955302277	10.9851365619105	11.7455914158391	12.5371585287033	13.3713934546179	14.2432210944241	15.1475663489633	16.0793541190768	17.033509305606	18.0049568093922	18.9886215312767	19.9794283721009	20.9723022327061	21.9621680139336	22.9439506166248	23.912574941621	24.8629658897636	25.7900483618939	26.6887472588532	27.5539874814828
F15	wine	0	0	0	0	0	0.0180330227498294	0.176178822221575	0.36238818851037	0.576719120584331	0.822820415136696	1.10076662587115	1.40969455148141	1.7487409906612	2.11704274210423	2.51373660450424	2.93795937655492	3.38884785695002	3.86553884438324	4.3671691375483	4.89287553513893	5.44179483584885	6.01306383837176	6.60581934140141	7.21919814363149	7.85233704375575	8.50782629586678	9.20624503727735	9.94090436357681	10.6993732961073	11.4692208562108	12.2393666512268	13.0377829640092	13.8764881224823	14.7506211053307	15.6553208912387	16.5857264588907	17.5369767869711	18.5042108541642	19.4825676391545	20.4671861206264	21.4532052772642	22.4357640877523	23.4100015307752	24.3710565850171	25.3140682291626	26.234175441896	27.1265172019016	27.9862324878639
F15	wine	0	0	0	0	0	0.0333227544489502	0.189751654580095	0.373612185634884	0.584960440758084	0.827284893747402	1.10065646643131	1.404249546425	1.73723852134362	2.09879777880236	2.48810170641639	2.90432469180088	3.34664112257101	3.81422538634195	4.30625187072888	4.82189496334697	5.36032905181139	5.92072852373731	6.50226776673992	7.10412116843438	7.72546311643587	8.36891198794464	9.05496554416174	9.77682532454444	10.5219578729092	11.2778297330724	12.0333437934973	12.8187018883039	13.6465227845398	14.5113773261226	15.4078363569699	16.3304707209992	17.2738512621282	18.2325488242745	19.2011342513556	20.1741783872892	21.1462520759929	22.1119261613842	23.0657714873808	24.0023588979001	24.91625923686	25.8020433481778	26.6542820757713	27.467546263558
F33	wine	0	0	0	0	0	0.116199596	0.279067811	0.479338841	0.716519101	0.989408928	1.296808658	1.637518625	2.010339166	2.414070617	2.847513313	3.309467589	3.798733783	4.314112229	4.854403264	5.418407222	6.00492444	6.612755254	7.240789874	7.906460101	8.592785001	9.321596724	10.07919405	10.85104303	11.62328189	12.4208823	13.25892121	14.13198883	15.03467537	15.96157103	16.907266	17.86635049	18.83341471	19.80304886	20.76984314	21.72838775	22.6732729	23.59908878	24.50042561	25.37187358	26.2080229	27.00346376	27.75664814	28.4925976
F33	wine	0	0	0	0	0	0.037615626	0.149746458	0.299819943	0.487345443	0.711179907	0.970180283	1.263203521	1.589106571	1.946746381	2.334979901	2.752664079	3.198655865	3.671812209	4.170990058	4.695046364	5.242838074	5.813222138	6.405130722	7.033264175	7.686162062	8.383705258	9.111482607	9.85433255	10.59776103	11.36603009	12.17415851	13.01692814	13.8891208	14.78551832	15.70090254	16.63005528	17.56775839	18.50879369	19.44794302	20.3799882	21.29971108	22.20189347	23.08131722	23.93276416	24.75101611	25.53085492	26.27067403	26.99395341
F33	wine	0	0	0	0	0	0.079483027	0.221344119	0.400909603	0.617660468	0.870357585	1.157761825	1.478634057	1.831735152	2.215825981	2.629667413	3.07202032	3.541645572	4.037304039	4.557756591	5.101764099	5.668087434	6.255487465	6.86281321	7.507210658	8.173030994	8.882255776	9.620500275	10.37254556	11.12378884	11.8957482	12.70245015	13.53943191	14.40223066	15.28638362	16.187428	17.10090099	18.0223398	18.94728164	19.87126372	20.78982322	21.69849737	22.59282336	23.4683384	24.32057969	25.14508445	25.93738986	26.69605869	27.44081069
F33	wine	0	0	0	0	0	0	0.016449669	0.146633592	0.320337295	0.536263962	0.793116776	1.089598924	1.424413589	1.796263955	2.203853207	2.64588453	3.121061108	3.628086125	4.165662765	4.732494214	5.327283656	5.948734274	6.595629377	7.283690451	8.002030065	8.772578328	9.578702408	10.40294658	11.22863245	12.08415831	12.98699372	13.93101197	14.91008637	15.91809021	16.94889679	17.99637941	19.05441136	20.11686594	21.17761645	22.23053619	23.26949846	24.28837655	25.28104376	26.24137339	27.16323873	28.04051309	28.8712778	29.68289774
FMGS_889	wine	0	0.154895845434316	0.0151202169805489	0	0	0	0	0	0	0	0	0.0214718642997694	0.163985114382715	0.334640824678702	0.533286354320079	0.759769062439195	1.0139363081684	1.29563545064004	1.60471384898647	1.94101886234004	2.30439784983309	2.69469817059798	3.11176718376705	3.55545224847265	4.02560072384714	4.52343135373101	5.05704030293763	5.62324053710511	6.21652653580237	6.83139277859835	7.46350038082081	8.14043536642939	8.87122978510604	9.64958552664357	10.4692044808348	11.3237885374726	12.2070395863496	13.1126595172589	14.0343502199931	14.965813584345	15.9007515001076	16.8328658570736	17.7558585450359	18.6634314537872	19.5492864731203	20.4071254928282	21.2306504027035	22.0135630925392
FMGS_889	wine	0	0.174361200457633	0.0185753238582296	0	0	0	0	0	0	0	0	0	0	0.143165839462122	0.322349459916583	0.529158448297354	0.763471174052015	1.02516600662815	1.31412131547334	1.63021547003517	1.97332683976123	2.34333379409908	2.74011470249632	3.16354793440053	3.61351185925929	4.0911214726437	4.60367407597928	5.14825949649777	5.71987412252537	6.31351434238828	6.925307178669	7.58220878626025	8.29290206585239	9.05116699004749	9.8507835314476	10.6855316626548	11.5491913562712	12.4355425848987	13.3383653211396	14.2514395375959	15.1685452068695	16.0834623015627	16.9899707942774	17.8818506576157	18.7528818641797	19.5968443865715	20.4075181973932	21.1786832692467
FMGS_889	wine	0	0.14218810779451	0.00370547630500961	0	0	0	0	0	0	0	0	0.0460744487799824	0.195330876202018	0.373266771913839	0.57971719272578	0.814517195448174	1.07750183689136	1.36850617386566	1.68736526318142	2.03391416164896	2.40798792607863	2.80942161328075	3.23805028006566	3.6937089832437	4.17623277962519	4.68685616469185	5.23384396394112	5.81396788148338	6.42163546501442	7.05125426223001	7.69842801619461	8.39148755247327	9.1397218713464	9.93669859880397	10.775985360836	11.6511497834324	12.5557594925832	13.4833821142784	14.4275852745079	15.3819365992618	16.34000371453	17.2953542463025	18.2415558205693	19.1721760633204	20.0807826005457	20.9609430582353	21.8062250623791	22.6101962389671
FMGS_889	wine	0	0.109748385151313	0	0	0	0	0	0	0	0	0	0.0321371592018743	0.18332647949909	0.363166926355612	0.571447087146012	0.807955549244862	1.07248090002673	1.3648117268662	1.68473661713782	2.03204415821618	2.40652293747585	2.80796154229139	3.23614856003739	3.6908725780884	4.171922183819	4.68064043884053	5.22621728232083	5.80514073667962	6.41127818091235	7.03849699401446	7.68187954537201	8.36990286667827	9.11210765688826	9.90212979300629	10.7336051520366	11.6001696109836	12.4954590468516	13.4131093366447	14.3467563573674	15.2900359860239	16.2365840996185	17.1800365751555	18.1140292896393	19.0321981200741	19.9281789434642	20.7956076368139	21.6281200771276	22.4193521414094
FMGS3_191	wine	0	0	0	0	0	0.24085562286567	0.54072751912907	0.854416339362643	1.18250351536212	1.52608947418486	1.8849639010073	2.25866080953185	2.64671421346089	3.04865812649681	3.46402656234199	3.89235353469882	4.33317305726969	4.78601914375699	5.25042580786311	5.72592706329044	6.21205692374136	6.70834940291826	7.21433851452353	7.72955827225956	8.25354268982873	8.78889979240199	9.35408298931159	9.94298815120709	10.5443759509822	11.1470070615307	11.7411157457251	12.3590959587204	13.0147480811829	13.7032694595081	14.4198574400918	15.1597093693294	15.9180225936165	16.6899944593488	17.4708223129218	18.2557035007311	19.0398353691723	19.8184152646409	20.5866405335327	21.339708522243	22.0728165771676	22.781162044702	23.4599422712418	24.1043546031826
FMGS3_191	wine	0	0	0	0	0	0.285051165883834	0.610113531529889	0.948125081585635	1.29960562798015	1.665576480494	2.04584983830164	2.43999953817328	2.84759941687918	3.26822331118955	3.70144505787462	4.14683849370464	4.60397745544982	5.07243577988041	5.55178730376662	6.0416058638787	6.54146529698687	7.05093943986137	7.56960212927242	8.09702720199026	8.63278849478512	9.17937309315587	9.75426702719054	10.3516527030329	10.9608433301228	11.5711521179	12.1732502165381	12.7967704866202	13.4545037458504	14.1421436827024	14.8553839856497	15.5899183431658	16.3414404437242	17.1056439757987	17.8782226278626	18.6548700883896	19.4312800458533	20.2031461887271	20.9661622054846	21.7160217845994	22.4484186145451	23.1590463837952	23.8435987808232	24.4977694941028
FMGS3_191	wine	0	0	0	0	0	0.292748913278577	0.622917654328966	0.966076286469135	1.32278337764195	1.69413222985902	2.07992301617115	2.47970116218354	2.89301209350135	3.31940123572978	3.75841401447401	4.20959585533921	4.67249218393056	5.14664842585326	5.63161000671247	6.12692235211337	6.63213088766116	7.14678103896101	7.6704182316181	8.20258789123761	8.74283544342472	9.29380121205302	9.87406109138739	10.4774366932441	11.0925770252754	11.7081310951333	12.3141940601285	12.942342175503	13.6061853326958	14.3011209414933	15.0225464116823	15.7658591530492	16.5264565753806	17.2997360884631	18.0810951020834	18.8659310260279	19.6496412700833	20.4276232440362	21.195274357673	21.9479920207805	22.6811736431452	23.3902166345536	24.0705184047923	24.717476363648
FMGS3_191	wine	0	0	0	0	0.0953160745503238	0.539927248175776	0.993439523410752	1.45622634540412	1.9287853131636	2.41220109095446	2.90630020521021	3.41065394152857	3.92483358550726	4.44841042274397	4.98095573883644	5.52204081938236	6.07123694997944	6.62811541622541	7.19224750371798	7.76320449805484	8.34055768483373	8.92387834965234	9.5127377781084	10.1067072557996	10.7053580683237	11.3114701999868	11.9442947455248	12.5973320889209	13.2587125579192	13.9165664802638	14.5603796875639	15.2189303838254	15.9052419919826	16.615437537259	17.3456400448785	18.0919725400646	18.8505580480412	19.6175195940319	20.3889802032605	21.1610629009506	21.929890712326	22.6915866626104	23.4422737770274	24.1780750808008	24.8951135991544	25.5895123573117	26.2573943804966	26.8948826939328
GN	wine	0	0	0	0	0.088797301	0.248630006	0.435806213	0.654045197	0.902850126	1.181001605	1.487280243	1.820466644	2.179341416	2.562685166	2.969278499	3.397902022	3.847336341	4.316362065	4.803759797	5.308310147	5.828793718	6.36399112	6.912776941	7.493347178	8.086775851	8.715170637	9.365687827	10.02463944	10.67884767	11.34535532	12.03593255	12.74720971	13.47581716	14.21838525	14.97154434	15.73192476	16.49615689	17.26087107	18.02269765	18.77826699	19.52420943	20.25715535	20.97373508	21.67057898	22.3443174	22.9915807	23.6112299	24.2178468
GN	wine	0	0	0	0	0.160801029	0.414439218	0.683843942	0.968757802	1.268969899	1.584330249	1.914688873	2.259895787	2.619801009	2.994254558	3.383106453	3.78620671	4.203405348	4.634552385	5.07949784	5.53809173	6.010184074	6.495624889	6.994296472	7.512223499	8.041939466	8.591836903	9.157690075	9.734966177	10.31960883	10.93355239	11.58713656	12.27534422	12.99315821	13.73556139	14.49753663	15.27406679	16.06013472	16.85072328	17.64081533	18.42539373	19.19944134	19.95794102	20.69587562	21.40822801	22.08998105	22.73611759	23.34880342	23.97251151
GN	wine	0	0	0	0	0.204472662	0.476258216	0.762579269	1.06319807	1.377911688	1.706574029	2.049038994	2.405160489	2.774792416	3.157788679	3.554003183	3.96328983	4.385502525	4.82049517	5.268121671	5.72823593	6.200691851	6.685343338	7.18207696	7.696984203	8.222496274	8.767124604	9.326573465	9.896235724	10.47195899	11.07448269	11.71372991	12.3850115	13.08363833	13.80492126	14.54417114	15.29669884	16.05781521	16.82283111	17.58705741	18.34580497	19.09438464	19.82810728	20.54228375	21.23222492	21.89324164	22.52064477	23.11643281	23.72202216
GN	wine	0	0	0	0	0.176679395	0.459571602	0.756496756	1.067224779	1.391554265	1.729338928	2.080432485	2.444688649	2.821961136	3.21210366	3.614969938	4.030413683	4.458288611	4.898448436	5.350746874	5.81503764	6.291174448	6.779011014	7.278434896	7.795753171	8.323163214	8.86954435	9.430367359	10.00077844	10.57634708	11.17598233	11.80903382	12.47134283	13.15875066	13.8670986	14.59222796	15.32998003	16.0761961	16.82671747	17.57738543	18.32404129	19.06252634	19.78868187	20.49834918	21.18736957	21.85158433	22.48683476	23.09468664	23.71065769
ISVV2D	flor	0	0.071860926	0	0	0	0	0	0	0	0.096540404	0.23401606	0.400755898	0.596395998	0.820572439	1.072921303	1.353078668	1.660680615	1.995363224	2.356762573	2.744514744	3.158255815	3.597621868	4.06226514	4.555436754	5.078056654	5.63645756	6.22330242	6.831017396	7.452588814	8.112076249	8.821444598	9.574883655	10.36658321	11.19073306	12.041523	12.91314282	13.79978232	14.69563128	15.5948795	16.49171678	17.3803329	18.25491767	19.10966087	19.93875229	20.73638174	21.496739	22.21842029	22.92979225
ISVV2D	flor	0	0.064242431	0	0	0	0	0	0	0	0.056411329	0.161310633	0.28954089	0.44102109	0.61567022	0.813407269	1.034151225	1.277821077	1.544335812	1.833614421	2.14557589	2.480139208	2.837223365	3.216758547	3.620859294	4.046711181	4.496879884	4.9703475	5.466000602	5.983174657	6.544744093	7.159817645	7.822515538	8.526957996	9.267265246	10.03755751	10.83195502	11.644578	12.46954667	13.30098127	14.133002	14.95972911	15.77528281	16.57378333	17.3493509	18.09610575	18.80816809	19.48925896	20.19844523
ISVV2D	flor	0	0.153614636	0.010861249	0	0	0	0	0	0	0	0.030407544	0.179608826	0.360226653	0.571759208	0.813704673	1.085561234	1.386827072	1.717000372	2.075579316	2.462062089	2.875946874	3.316731855	3.783933019	4.281211164	4.811101963	5.3814356	5.982748567	6.605290906	7.23986775	7.90869889	8.623881374	9.380238325	10.17259287	10.99576812	11.84458721	12.71387327	13.5984494	14.49313874	15.3927644	16.29214952	17.18611721	18.0694906	18.93709281	19.78374696	20.60427617	21.39350358	22.14998755	22.89789901
ISVV2D	flor	0	0.169910925	0.020820415	0	0	0	0	0	0	0	0	0.139750005	0.315661103	0.522610417	0.760082053	1.027560112	1.3245287	1.650471918	2.004873871	2.387218662	2.796990395	3.233673173	3.696767948	4.189775704	4.716025766	5.283481757	5.882161417	6.501792737	7.132691733	7.798436276	8.511831234	9.267373626	10.05956047	10.88288877	11.73185556	12.60095785	13.48469265	14.37755698	15.27404786	16.16866231	17.05589733	17.93024995	18.78621719	19.61829606	20.42098357	21.18877674	21.92014682	22.64080835
M2	wine	0	0.0431303176576787	0	0	0	0	0	0	0	0.0652553158544213	0.204665581710436	0.374854005443502	0.575446289307097	0.806068135554699	1.06634524643979	1.35590332421583	1.67436807113632	2.02136518945472	2.39652038142452	2.79945934929918	3.2298077953322	3.68719142177704	4.17123593088718	4.68156702491611	5.21781040611729	5.7816775653572	6.38554462941697	7.02497639756143	7.69204082495874	8.37880586677703	9.0786916698182	9.82266548183518	10.6216262538225	11.4689301780264	12.3579334466931	13.2819922520688	14.2344627863998	15.2087012419323	16.1980638109126	17.1959066855868	18.1955860582012	19.1904581210021	20.1738790662357	21.1392050861482	22.0797923729858	22.9889971189948	23.8601755164214	24.6866837575118
M2	wine	0	0.0305096481392413	0	0	0	0	0	0	0	0.0224543724595322	0.152808872688321	0.312815000316018	0.502060095917842	0.720131500069011	0.966616553344743	1.24110259632026	1.54317696957077	1.87242701367151	2.22844006919768	2.6108034767245	3.0191045768272	3.452930710081	3.9118692170611	4.39550743834273	4.90343271450112	5.43739463809917	6.01023934175062	6.61745535439554	7.25091206061209	7.90247884497845	8.56530242738059	9.26819935775769	10.0215600626349	10.8192868112755	11.6552818729432	12.5234475169011	13.4176860124129	14.331899628742	15.2599906351517	16.1958613009055	17.1334138952668	18.0665506874991	18.9891739468658	19.8951859426303	20.7784889440561	21.6329852204066	22.4525770409453	23.2311666749355
M2	wine	0	0.0663334765733594	0	0	0	0	0	0	0	0	0.0665932301015787	0.217919481092425	0.399460868606257	0.610904442458917	0.851937252466244	1.12224634844408	1.42151878020827	1.74944159757465	2.10570185035905	2.48998658837734	2.90198286144533	3.34137771937888	3.80785821199383	4.30111138910601	4.82082430053128	5.36860380779857	5.9558227386495	6.57829481227252	7.22860796746203	7.89935014301239	8.58445424448321	9.31503917791287	10.1018393007567	10.9380734198648	11.8169603420872	12.731718874274	13.6755678232753	14.6417259959412	15.6234121991218	16.6138452396671	17.6062439244273	18.5938270602524	19.5698134539924	20.5274219124976	21.459871242618	22.3603802512036	23.2221677451045	24.0384525311709
M2	wine	0	0.0694950868455306	0	0	0	0	0	0	0	0	0.0327101540444408	0.178779489602984	0.35483538928585	0.560569039045078	0.795671624832706	1.05983433260077	1.35274834830131	1.67410485788637	2.02359504730798	2.40091010251818	2.80574120946901	3.23777955411251	3.69671632240071	4.18224270028566	4.69404987371938	5.23368395035501	5.8121402309831	6.42540358164483	7.06634403621308	7.72783162856073	8.40399513536151	9.12382197544273	9.89737115876881	10.7183324982984	11.58039580699	12.4772508978025	13.4025875836943	14.3500956776242	15.3134649925508	16.2863853414327	17.2625465372286	18.2356383928971	19.1993507213968	20.1473733356864	21.0733960487246	21.9711086734699	22.834201022881	23.6563629099166
RB4	wine	0	0	0	0	0.064938133	0.218570742	0.405149028	0.628467195	0.888008552	1.182520493	1.51075041	1.871445696	2.263353742	2.685221941	3.135797686	3.613828369	4.118061383	4.647244119	5.200123971	5.775448331	6.371964591	6.988420143	7.62365555	8.295748393	8.986916497	9.719658569	10.48016857	11.25378395	12.02647363	12.82097164	13.65157303	14.51348453	15.40191286	16.31206475	17.23914691	18.17836607	19.12492896	20.07404229	21.02091279	21.96074718	22.88875218	23.80013451	24.69010091	25.55385809	26.38661277	27.18357168	27.94327805	28.68740287
RB4	wine	0	0	0	0	0	0.085052229	0.22033201	0.393207137	0.603162051	0.848976711	1.129431077	1.44330511	1.78937877	2.166432019	2.573244815	3.008597119	3.471268892	3.960040094	4.473690685	5.011000627	5.570749878	6.151718399	6.752770679	7.390372079	8.050210107	8.753774616	9.486470843	10.23288972	10.97827545	11.7459647	12.55073765	13.38765889	14.251793	15.13820457	16.0419582	16.95811847	17.88174998	18.80791731	19.73168505	20.64811779	21.55228013	22.43923664	23.30405193	24.14179058	24.94751717	25.71629631	26.44658095	27.16042065
RB4	wine	0	0.057214894	0	0	0	0	0.024800634	0.138379268	0.29390813	0.490247093	0.726256029	1.000794807	1.3127233	1.660901379	2.044188915	2.46144578	2.911531845	3.393306982	3.905631061	4.447363954	5.017365532	5.614495667	6.237679249	6.899738954	7.593732164	8.338573759	9.118597886	9.917432012	10.7194688	11.55324281	12.43583638	13.3609767	14.32239099	15.31380644	16.32895028	17.3615497	18.40533191	19.45402412	20.50135353	21.54104736	22.5668328	23.57243706	24.55158736	25.49801089	26.40543487	27.26758649	28.08253979	28.87853495
RB4	wine	0	0	0	0	0.021893977	0.17558448	0.362377638	0.586134481	0.846339513	1.141726678	1.471029923	1.832983193	2.226320435	2.649775593	3.102082614	3.581975443	4.088188026	4.619454308	5.174508236	5.752083754	6.350914809	6.969735347	7.607376953	8.282746725	8.976459392	9.711668757	10.47460156	11.2505998	12.02563846	12.82253351	13.65560897	14.52004928	15.41103891	16.32376231	17.25340397	18.19514832	19.14417985	20.095683	21.04484224	21.98684203	22.91686684	23.83010112	24.72172934	25.58693596	26.42090544	27.21882224	27.97925572	28.7241767
S34V	flor	0	0	0	0	0	0	0.034064312	0.154866076	0.314957115	0.513451347	0.749462694	1.022105075	1.330492411	1.67373862	2.050957624	2.461263342	2.903769694	3.377590601	3.881839982	4.415631758	4.978079848	5.568298172	6.185454564	6.840140816	7.525618307	8.257012766	9.022341039	9.809052201	10.60531503	11.44002693	12.3289554	13.26547057	14.24294259	15.25474159	16.29423771	17.35480109	18.42980187	19.51261019	20.59659618	21.67512999	22.74158175	23.7893216	24.81171968	25.80214613	26.75397109	27.6605647	28.52014288	29.36399411
S34V	flor	0	0.048321024	0	0	0	0	0	0	0	0.143839374	0.342564343	0.581165748	0.858657027	1.174051622	1.526362972	1.914604516	2.337789696	2.794931951	3.285044721	3.807141446	4.360235566	4.943340521	5.555526603	6.207992632	6.89472231	7.632306176	8.406793535	9.203611755	10.008916	10.85056449	11.74468335	12.68503192	13.66536953	14.67945554	15.72104929	16.78391013	17.86179741	18.94847046	20.03768865	21.1232113	22.19879778	23.25820741	24.29519956	25.30353357	26.27696877	27.20926453	28.09859738	28.97360395
S34V	flor	0	0.046688368	0	0	0	0	0	0	0.05771986	0.216113548	0.412867801	0.646979514	0.917445582	1.223262899	1.56342836	1.936938859	2.342791292	2.779982553	3.247509536	3.744369136	4.269558249	4.822073768	5.400970472	6.017650764	6.665292336	7.360326037	8.089693096	8.839721375	9.5974683	10.39154762	11.2380693	12.1305863	13.06265158	14.02781808	15.01963877	16.03166658	17.05745448	18.09055541	19.12452234	20.15290821	21.16926597	22.16714858	23.14010899	24.08170015	24.98547502	25.84498654	26.65837547	27.45532869
S34V	flor	0	0.095282034	0	0	0	0	0	0	0	0.04777191	0.226285136	0.444252843	0.700746704	0.994838389	1.32559957	1.692101918	2.093417103	2.528616798	2.996772673	3.4969564	4.028239649	4.589694093	5.180440246	5.810167437	6.475595508	7.192107182	7.945554083	8.721214461	9.505100701	10.32529147	11.19802909	12.11699364	13.07586521	14.06832387	15.08804973	16.12872285	17.18402333	18.24763125	19.3132267	20.37448976	21.42510052	22.45873906	23.46908547	24.44981984	25.39462224	26.29717276	27.15561777	27.99892535
S3V	flor	0	0	0	0	0	0	0	0.090420431973937	0.238684754371483	0.424068494112049	0.646575934352748	0.905707615279198	1.20096407707702	1.53184585993182	1.89785350402923	2.29848754955485	2.73324853669432	3.20163700563324	3.70315349655724	4.23729854965193	4.80357270510292	5.40147650309584	6.03051048381631	6.69017518744994	7.37997115418234	8.10199976515423	8.87168807997961	9.68354769927323	10.5277338576343	11.3944017896622	12.2752587371136	13.2053768831922	14.1975055937313	15.2443708458539	16.3386986166827	17.4732148833406	18.6406456229502	19.8337168126346	21.0451544295164	22.2676844507185	23.4940328533637	24.7169256145749	25.9290887114747	27.1232481211861	28.2921298208319	29.4284597875348	30.5249639984177	31.5743684306034
S3V	flor	0	0	0	0	0	0	0	0.0731155285422601	0.2081785590704	0.375944304660181	0.576426582080314	0.80919289113426	1.07381073162548	1.36984760335744	1.6968710061336	2.05444843975742	2.44214740403236	2.85953539876189	3.30617992374946	3.78164847879854	4.28550856371259	4.81732767829507	5.37667332234945	5.96311299567918	6.57621419808773	7.21782933063983	7.90149682230441	8.62234463126855	9.37167053639194	10.1407723165343	10.9223589323349	11.7485040061007	12.6308111543155	13.5626503481045	14.5373915585929	15.5484047569058	16.5890599141685	17.6527270015061	18.7327759900438	19.8225768509067	20.9154995552202	22.0049140741092	23.0841903786991	24.146698440115	25.1858082294822	26.1948897179256	27.1673128765707	28.0964476765425
S3V	flor	0	0	0	0	0	0	0.0265504580491669	0.147937178745526	0.298542277662666	0.480633966857866	0.694238930475489	0.938801862183025	1.21376745564796	1.51858040453779	1.85268540251999	2.21552714326206	2.60655032043148	3.02519962769574	3.47091975872234	3.94315540717876	4.44135126673249	4.96495203105101	5.51340239380182	6.08614704865241	6.68263068927026	7.30487352814244	7.96817971580755	8.66729204828687	9.39265203089023	10.1347011689275	10.8851914111442	11.672913277737	12.5089256827457	13.3875561429431	14.3031321751024	15.2499812959964	16.2224310223982	17.2148088710807	18.2214423588169	19.2366590023798	20.2547863185423	21.2701518240775	22.2770830357582	23.2699074703576	24.2429526446486	25.190546075404	26.107015279397	26.9866877734005
S3V	flor	0	0	0	0	0	0	0	0.0412644528927942	0.168516467183103	0.328661183815735	0.521706713326397	0.747229891179713	1.0048075528403	1.2940165337728	1.61443366944181	1.96563579531196	2.34719974684788	2.75870235951419	3.19972046877551	3.66983091009646	4.16861051894167	4.69563613077576	5.25048458106335	5.83273270526906	6.44195733885751	7.08022599714231	7.76226429638245	8.48259190540136	9.23154180339584	9.99944696956265	10.7781442664504	11.6015143454929	12.4818691843184	13.4121279811529	14.3852099342226	15.3940342417536	16.4315201019719	17.4905867131037	18.564153273375	19.6451389810121	20.7264630342408	21.8010446312874	22.861802970378	23.9016572497386	24.9135266675953	25.8903304221743	26.8249877117016	27.7104177344034
S4V	flor	0	0	0	0	0	0	0.09056196	0.227423213	0.401811241	0.61284155	0.859629649	1.141291044	1.456941245	1.805695758	2.18667009	2.598979751	3.041740246	3.514067085	4.015075773	4.54388182	5.099600733	5.681348019	6.2882979	6.931914668	7.60354662	8.318919666	9.06617034	9.832839053	10.60713603	11.41539071	12.27235125	13.17203751	14.10846934	15.07566662	16.06764919	17.07843692	18.10204967	19.13250729	20.16382966	21.19003662	22.20514805	23.20318379	24.1781637	25.12410766	26.03503552	26.90496713	27.73228588	28.54519516
S4V	flor	0	0	0	0	0	0.0418464	0.164355411	0.324433911	0.521645626	0.75495685	1.023333879	1.325743006	1.661150528	2.028522739	2.426825933	2.855026406	3.312090452	3.796984367	4.308674444	4.846126979	5.408308266	5.994184601	6.602794125	7.248131094	7.918337351	8.631888705	9.375850707	10.13658757	10.90112258	11.69437508	12.53102717	13.40557633	14.31251999	15.24635563	16.2015807	17.17269267	18.15418899	19.14056711	20.12632451	21.10595863	22.07396695	23.02484691	23.95309598	24.85321161	25.71969127	26.54703242	27.33367335	28.10514034
S4V	flor	0	0	0	0	0	0	0.005823771	0.120941549	0.274910837	0.466717919	0.695349077	0.959790596	1.259028758	1.592049846	1.957840144	2.355385936	2.783673504	3.241689132	3.728419103	4.2428497	4.783967207	5.350757907	5.942271617	6.570955288	7.228230357	7.931544626	8.667379564	9.421558959	10.18056004	10.96860976	11.80031805	12.67038029	13.57349185	14.50434813	15.45764449	16.42807632	17.41033899	18.39912789	19.3891384	20.37506589	21.35160575	22.31345334	23.25530406	24.17185329	25.05779639	25.90782876	26.72034844	27.51940555
S4V	flor	0	0	0	0	0.193622755	0.459818508	0.758318151	1.09403091	1.466331485	1.873636145	2.31436116	2.7869228	3.289737334	3.821221033	4.379790165	4.963861001	5.57184981	6.202172862	6.853246427	7.523486774	8.211310173	8.915132894	9.633503646	10.39195129	11.16077762	11.96933432	12.8029356	13.64576767	14.48259404	15.33248222	16.20885178	17.10804835	18.02641758	18.96030509	19.90605653	20.86001755	21.81853377	22.77795084	23.73461439	24.68487007	25.62506351	26.55154035	27.46064623	28.34872679	29.21212767	30.0471945	30.85270468	31.64453438
SB	wine	0	0.237625127	0.042341432	0	0	0	0	0	0	0	0	0	0.07452893	0.275944649	0.512265146	0.78315697	1.088286668	1.427320787	1.799925875	2.205768478	2.644515145	3.115832421	3.619386658	4.155410622	4.732221867	5.354747872	6.013221835	6.697702924	7.398971554	8.147856411	8.959731616	9.827106296	10.74248957	11.69839058	12.68731843	13.70178225	14.73429117	15.77735432	16.82348081	17.86517978	18.89496034	19.90533162	20.88880276	21.83788286	22.74508106	23.60290648	24.40948387	25.20101384
SB	wine	0	0.204160981	0.026365532	0	0	0	0	0	0	0	0	0.042127142	0.223936999	0.440405299	0.691067691	0.975459818	1.293117329	1.643575869	2.026371084	2.441038621	2.887114126	3.364133244	3.871642204	4.411954074	4.99073367	5.615137032	6.274626186	6.95840462	7.65639287	8.398587145	9.200398149	10.054647	10.95415482	11.89174273	12.86023185	13.85244329	14.86119819	15.87931766	16.89962282	17.91493479	18.9180747	19.90186365	20.85912278	21.78267321	22.66533604	23.49993241	24.28460613	25.05370231
SB	wine	0	0.291467164	0.065369762	0	0	0	0	0	0	0	0	0	0	0.072312903	0.29805698	0.559819803	0.857209206	1.189833025	1.557299093	1.959215245	2.395189316	2.864829139	3.367741892	3.90411699	4.483290031	5.110591648	5.775479192	6.467224711	7.175830436	7.932030099	8.7514702	9.626750955	10.55047258	11.51523529	12.5136393	13.53828483	14.5817721	15.63670131	16.69567269	17.75128646	18.79614282	19.82284199	20.82398419	21.79216964	22.71999855	23.60007114	24.43044673	25.24636368
VL3	wine	0	0	0	0	0.104851411	0.289716179	0.504100323	0.751403209	1.031185921	1.342345855	1.683780406	2.054386968	2.453062936	2.878705706	3.330212673	3.806481231	4.306408776	4.828892702	5.372830405	5.93711928	6.520656721	7.122340124	7.741156958	8.394499915	9.063303984	9.768246736	10.49785209	11.23985015	11.98254568	12.74740737	13.54733689	14.37770144	15.23386818	16.11120431	17.00507702	17.91085347	18.82390086	19.73958638	20.6532772	21.56034052	22.45614351	23.33605336	24.19543725	25.02966237	25.8340959	26.60410503	27.33842086	28.05879925
VL3	wine	0	0	0	0	0.078470356	0.251484151	0.454689417	0.691748169	0.962179014	1.264787181	1.598377898	1.961756395	2.3537279	2.773097641	3.218670849	3.689252751	4.183648576	4.700663553	5.239102911	5.797771878	6.375475684	6.971019557	7.583303405	8.23063654	8.89351466	9.593971408	10.31946045	11.0565921	11.79255967	12.54846346	13.3374986	14.15521542	14.99716424	15.85889538	16.73595914	17.62390586	18.51828584	19.41464941	20.30854688	21.19552857	22.0711448	22.93094588	23.77048213	24.58530388	25.37096143	26.12300511	26.84013538	27.54278074
VL3	wine	0	0	0	0	0.074916462	0.242907304	0.44161784	0.674912207	0.942275752	1.24244253	1.574146593	1.936121998	2.327102796	2.745823044	3.191016794	3.6614181	4.155761018	4.6727796	5.211207901	5.769779974	6.347229875	6.942291657	7.553797439	8.200731311	8.8633068	9.56457651	10.29115819	11.02878899	11.76377714	12.515964	13.29840375	14.10704133	14.93782168	15.78668975	16.64959048	17.5224688	18.40126968	19.28193804	20.16041883	21.032657	21.89459749	22.74218524	23.57136519	24.37808229	25.15828149	25.90790771	26.62568141	27.32967137
X5	wine	0	0.337373931	0.085622436	0	0	0	0	0	0	0	0	0	0	0	0	0.029705588	0.270120318	0.544271861	0.851896654	1.192731135	1.566511741	1.972974911	2.411844883	2.881091374	3.393064329	3.950805521	4.544428149	5.163947518	5.800078845	6.482488002	7.22610338	8.02371216	8.868101526	9.75205866	10.66837075	11.60982497	12.56920851	13.53930854	14.51291227	15.48280685	16.44177949	17.38261736	18.29810764	19.18103753	20.02419419	20.82036481	21.56767056	22.30054622
X5	wine	0	0.323979225	0.063537608	0	0	0	0	0	0	0	0	0	0	0	0.049582272	0.301583225	0.589604533	0.912954237	1.270940381	1.662871004	2.088054149	2.545797857	3.035425271	3.560251053	4.127873372	4.74813413	5.407035249	6.090227666	6.784103847	7.517384475	8.30635166	9.144409917	10.02496376	10.9414177	11.88717625	12.85564393	13.84022524	14.83432471	15.83134685	16.82469617	17.80777718	18.7739944	19.71675234	20.62945552	21.50550844	22.33831563	23.12588441	23.8981064
X5	wine	0	0.313041898	0.068336088	0	0	0	0	0	0	0	0	0	0	0	0	0.196438549	0.455123237	0.747218875	1.072264145	1.429797728	1.819358306	2.240484559	2.692716721	3.176706155	3.702041542	4.27497394	4.883984983	5.517338707	6.164002266	6.852553017	7.598202577	8.394182911	9.233725985	10.11006376	11.01642822	11.94605131	12.89216501	13.84800128	14.80679208	15.76176939	16.70616517	17.63321139	18.53614001	19.408183	20.24257232	21.03253994	21.77620354	22.5051793
X5	wine	0	0.338275564	0.077200086	0	0	0	0	0	0	0	0	0	0	0	0	0	0.133843653	0.397427944	0.693869663	1.022820407	1.383931771	1.776855351	2.201235705	2.656055522	3.152740915	3.695596105	4.274037554	4.877337341	5.495457764	6.157020112	6.876853104	7.648086201	8.463848862	9.317270548	10.20148072	11.10960883	12.03478435	12.97013674	13.90879545	14.84388994	15.76854968	16.67590412	17.55908273	18.41121496	19.22543028	19.99485814	20.71763674	21.42614664
Y-1301	flor	0	0.000240125782782652	0	0	0	0	0	0	0.0363120542532429	0.172211923183	0.341620730091862	0.544239298428072	0.779768451639875	1.04790901317552	1.34836180648324	1.68082765501129	2.04500738220791	2.44060181152134	2.86731176639984	3.32483807029164	3.81288154664499	4.33114301890813	4.87932331052932	5.45712324495678	6.06424364563877	6.70216033473859	7.38137889467357	8.09802020359373	8.84522274716206	9.61612501104153	10.4051894626582	11.2433816789239	12.1413297598897	13.0923769750902	14.0898665940596	15.1271418863325	16.1975461214431	17.294422568926	18.4111144983154	19.5409651791458	20.6773178809515	21.8135158732671	22.9429024256267	24.058820807565	25.1546142886162	26.2236261383147	27.2591996261949	28.2546780217913
Y-1301	flor	0	0	0	0	0	0	0	0	0.055905117677779	0.194689625745826	0.366204545276832	0.570118986867039	0.806102061112689	1.07382287861002	1.37295054995528	1.70315418574471	2.06410289657455	2.45546579304103	2.87691198574041	3.32811058526893	3.80873070222281	4.31844144719832	4.85691193079169	5.42381126359915	6.01880855621696	6.64332607203643	7.30776216825476	8.00840580123253	8.73860850912462	9.4917218300859	10.2623591078113	11.0799748502027	11.9547791671742	12.880530738756	13.8509882449786	14.8599103658722	15.9010557814672	16.9681831717939	18.0550512168825	19.1554185967636	20.2630439914672	21.3716860810239	22.4751035454638	23.5670550648174	24.641299319115	25.6915949883868	26.7117007526632	27.6953752919746
Y-1301	flor	0	0.0112242419978985	0	0	0	0	0	0	0.0783989496908979	0.218460933646454	0.391905239547907	0.598451609166587	0.837819784273825	1.10972950664095	1.4139005180393	1.7500525602402	2.11790537501497	2.51717870413497	2.9475922893715	3.40886587249591	3.90071919527952	4.42287199949367	4.97504402690969	5.5569550192989	6.16832471843264	6.81058393943287	7.49385632993954	8.2143788368054	8.96551173596938	9.74061530337042	10.5344028368184	11.3787743763268	12.2845376065042	13.2447877482965	14.2526200226498	15.3011296505101	16.3834118528236	17.4925618505363	18.6216748645943	19.7638461159436	20.9121708255303	22.0597442143005	23.1996615032003	24.3250179131757	25.4289086651728	26.5044289801376	27.5446740790163	28.5427391827548
Y-1301	flor	0	0.107889480540043	0	0	0	0	0	0	0	0	0.108388237312346	0.27481310434834	0.4744794368621	0.707320798185942	0.973270751652175	1.27226286059311	1.60423068834107	1.96910779822836	2.36682775358729	2.79732411775018	3.26053045404933	3.75638032581707	4.2848072963857	4.84574492908753	5.43912678725489	6.06599261560047	6.73282114236475	7.43680443523994	8.17324882867139	8.93746065710447	9.72604920239759	10.5708599131148	11.4819110031585	12.451925680575	13.4736271534109	14.5397386297127	15.6429833175267	16.7760844248995	17.9317651598775	19.1027487305072	20.281758344835	21.4615172109075	22.6347485367711	23.7941755304722	24.9325214000574	26.0425093535731	27.1168625990657	28.1483043445818
Blc		0	0.02136526	0.031462471	0.041402592	0.051189827	0.060828381	0.070316325	0.079622875	0.088745569	0.097687258	0.106450796	0.115039035	0.12345483	0.131701032	0.139780494	0.14769607	0.155450612	0.163046973	0.170488007	0.177776566	0.184915503	0.191907671	0.198752616	0.204845528	0.211080579	0.216644537	0.221891624	0.227206331	0.232611746	0.21934315	0.180206519	0.120164096	0.044178126	0	0	0	0	0	0	0	0	0	0	0	0	0	0.076557944	0.281926199
Blc		0	0.501046629537852	0.301995794157649	0.117768935406341	0	0	0	0	0	0	0	0	0	0	0	0	0	0	0	0	0	0	0	0	0	0	0	0.0181124455029618	0.191887547436765	0.384428357810773	0.599648759455925	0.837101099820371	1.09498228564898	1.37250263106606	1.6688724501959	1.98330205716279	2.31500176609105	2.66318189110495	3.02705274632882	3.40582464588693	3.79870790390359	4.2049128345031	4.62364975180975	5.05412896994784	5.49556080304167	5.94715556521554	6.40812357059375	6.87767513330059
[truncated: 409 more columns]

## Sheet: dCO2dt
strain/time (h)	Group	0	1	2	3	4	5	6	7	8	9	10	11	12	13	14	15	16	17	18	19	20	21	22	23	24	25	26	27	28	29	30	31	32	33	34	35	36	37	38	39	40	41	42	43	44	45	46	47
CBS4092	flor	0	0	0	0	0	0	0.0298282962857143	0.10205552875	0.130247332444444	0.1581096888	0.185529492727273	0.212431335416667	0.238763016	0.264487244357143	0.289576678533333	0.3140108071875	0.337773948235294	0.360853903777778	0.383241043894737	0.4049276656	0.425944740952381	0.454363679318182	0.480557694434783	0.518729549333333	0.54572184192	0.561026346153846	0.565158593999999	0.590812259464286	0.629119831586206	0.662612227500001	0.691269464516128	0.7150740453125	0.734010627878788	0.748065634411765	0.757227065714286	0.761484227777777	0.76082762918919	0.755248732105264	0.744739891794871	0.729294237749999	0.70890556097561	0.683568234047619	0.653277171627908	0.618027732045455	0.581280685333332	0.566983780434785	0.557860125957445	0.548996973333334
CBS4092	flor	0	0	0	0	0	0.0594219591666667	0.0863681194285714	0.107474460625	0.128667557333333	0.1498787496	0.171064349090909	0.192195224833334	0.213251216307692	0.234217915285714	0.2550847628	0.275843835	0.29648907482353	0.317015768611111	0.337420199368421	0.35769938935	0.377871120952381	0.401862513818182	0.421015332434783	0.445085666291667	0.466969904639999	0.486473400000001	0.504111998962962	0.547900319571429	0.602714042482759	0.651090804933332	0.693000896129033	0.728418323718749	0.757320242424243	0.779686486764706	0.795499224000001	0.804742565277776	0.807402356756757	0.80346595394737	0.792921982051281	0.775760192999998	0.751971375609756	0.721547188095239	0.684480046046512	0.640763034090909	0.600590906666667	0.623304293478263	0.638924957021275	0.631345790833335
CBS4092	flor	0	-0.030689441	0	0	0	0	0	0	0	0	0	0.0730056341666667	0.180246866769231	0.209545012857143	0.238532320133333	0.267175209375	0.295448001882353	0.323330722722222	0.350807603684211	0.3778660321	0.404503956190476	0.433040268818182	0.468178156695652	0.510203139791667	0.54167904192	0.562301368269231	0.572637452592592	0.607724777892857	0.656340000689655	0.699190146933333	0.736249756451613	0.767496553656251	0.79291095660606	0.812475694411765	0.826175461714285	0.833996654166667	0.835927161081081	0.831956109736842	0.822073769743591	0.806271365250001	0.784541004878047	0.756875501904762	0.723268384186048	0.683713750227272	0.64243624622222	0.628513200000002	0.620582985531914	0.612624760625001
CBS4092	flor	0	0	0	0	0	0.0134213633333333	0.0786783017142857	0.099425914	0.120284404444444	0.1411761303	0.162051683636364	0.182878127666667	0.203632655076923	0.224298983071429	0.2448651604	0.2653222340625	0.285663349647059	0.305883181666667	0.325977520736842	0.34594300445	0.365796431428571	0.389354673272727	0.408301890173913	0.432010702	0.45358910112	0.472848660576922	0.490278722074074	0.53249650425	0.585203913241379	0.631833360733332	0.672356706774195	0.70674932178125	0.734989567030303	0.757058338235293	0.772938728	0.782615711111112	0.78607585945946	0.783307204999999	0.774298942051283	0.7590414195	0.737525853658537	0.709744371666666	0.675689778139536	0.635355539772725	0.598129077333335	0.618872204347824	0.633522765957446	0.627281113333336
DBVPG4695	flor	0	-0.122228142708071	0	0	0	0	0	0	0	0	0	0	0	0	0	0	0	0	0	0	0	0	0.0172408218443559	0.231450017011014	0.258623910995835	0.283903910388148	0.305516754184932	0.32344254894176	0.338659542683203	0.378362866351393	0.42659470804888	0.470224976203793	0.509233297707733	0.543601696288588	0.573314250105333	0.598356806410407	0.618716742483006	0.63438276430977	0.645344736237718	0.651593536179096	0.653120932006019	0.649919475602705	0.641982411701419	0.629303599149616	0.611877442674959	0.58969883355075	0.569595848053358	0.60496160744876
DBVPG4695	flor	0	-0.112802575896496	-0.0193250722371059	0	0	0	0	0	0	0	0	0	0	0	0	0	0	0	0	0	0	0	0	0	0.0772318988906834	0.250763771044853	0.273879100791858	0.305868161289572	0.347025308442948	0.401291841998861	0.455710222084074	0.505407303902297	0.550361308332441	0.590553018502959	0.625965413756203	0.656583364618679	0.68239337723568	0.703383378158265	0.719542532239893	0.730861087848742	0.737330244731679	0.738942040754891	0.735689254448234	0.727565320838765	0.714564258506755	0.69668060615599	0.677687303481616	0.688754823969991
DBVPG4695	flor	0	-0.119159714574521	0	0	0	0	0	0	0	0	0	0	0	0	0	0	0	0	0	0	0	0	0.0847514944122116	0.237492136941748	0.265125238376556	0.29079290133978	0.312662019317461	0.330712118928151	0.345950893045491	0.386398888012135	0.435637506526055	0.480144778844221	0.519899808639787	0.554884157977283	0.585081496113892	0.610477306833733	0.631058643241599	0.646813921273358	0.657732744973986	0.663805757983983	0.665024516759415	0.661381381903384	0.652869424660544	0.639482346162505	0.621214407439999	0.598060368565043	0.577165436391244	0.614314247282962
DBVPG4695	flor	0	-0.113283937963635	0	0	0	0	0	0	0	0	0	0	0	0	0	0	0	0	0	0	0	0.00187194056989719	0.220493678534231	0.241204465667715	0.269386604613234	0.295334076802424	0.316971178061585	0.33427529212688	0.348328859153182	0.389322138293388	0.439813293862762	0.485302741043262	0.525768565488824	0.56119143101175	0.591554211274355	0.616841682865391	0.637040268147765	0.652137818709366	0.662123432129068	0.666987296227824	0.66672055611241	0.661315200212694	0.650763962220921	0.635060236402856	0.61419800420039	0.588171770408446	0.564346686576869	0.60034468150916
F15	wine	0	0	0	0	0.0561179721454905	0.119318675252333	0.147489957106911	0.17833244673745	0.209412627745057	0.240014277835599	0.270080440638945	0.299573145241691	0.328466104088382	0.356740540353711	0.384382684365783	0.411382208870672	0.437731216556546	0.463423565069773	0.488454405183796	0.512819857517366	0.536516781619	0.559542608028371	0.581895214147864	0.606491264580985	0.648465310931337	0.684596741979722	0.709962348041892	0.724514760484207	0.729599359897173	0.764655233636949	0.811628561301097	0.852897361329594	0.888440876377019	0.918240791139132	0.942280883488875	0.96054673375811	0.973025481161286	0.979705618680395	0.980576819503666	0.975629789501154	0.964856141286927	0.948248286273714	0.925799341789424	0.897503050859716	0.863353712685105	0.823346122188421	0.780619066175045	0.763088980016663
F15	wine	0	0	0	0.00450841586190081	0.107589112343084	0.135740531658468	0.164028892030672	0.195171807535214	0.226481379658922	0.257181664885079	0.287228231146109	0.316591457063576	0.345250835529379	0.373191718609153	0.400403364484331	0.426877716791034	0.452608614780377	0.477591266758801	0.501821889810328	0.525297457602198	0.548015520245944	0.569974073287424	0.591171460873142	0.61462493905836	0.656089216588906	0.691718727286154	0.716437123850934	0.730196709122699	0.734232272758648	0.765181542435394	0.807324121852839	0.844583026062257	0.876940852886497	0.904382247463103	0.926893609771222	0.944462850903252	0.957079188860593	0.964732976591987	0.967415556487115	0.965119136696813	0.957836685552391	0.945561841067718	0.928288833069518	0.906012415945518	0.878727810360207	0.846430652572433	0.812002974764269	0.80069565967194
F15	wine	0	0	0	0.0135247670623721	0.126516639577396	0.155174471907329	0.183712227491967	0.215338632733319	0.247063298430626	0.278035133049234	0.308224035617991	0.337609938822778	0.366178949907702	0.393921145475631	0.42082924836876	0.446897800718644	0.472122628861233	0.496500486613372	0.520028811198872	0.542705552396764	0.564529050504428	0.585497947583259	0.605611121857987	0.628177199939737	0.670481991754148	0.706403198364865	0.730377490584917	0.742353004385518	0.743589043463723	0.771802435689654	0.811650153361065	0.846816327134387	0.877284640880486	0.903040698015177	0.924071747278101	0.940366454215514	0.951914709720292	0.958707468801589	0.960736614159906	0.957994840225898	0.950475554168684	0.938172791045664	0.921081140793279	0.899195685171276	0.872511943116587	0.841025823223991	0.80741088189316	0.795251743849069
F15	wine	0	0	0	0.0249920658367127	0.125143120104916	0.153217109212324	0.181155647248457	0.212033896365653	0.242996953496807	0.273233771994321	0.302717249926018	0.331429319337179	0.35935747164372	0.386492772142741	0.412828668718788	0.438360247285256	0.463083750011228	0.486996254139307	0.510095452229451	0.532379498329624	0.553846898097724	0.574496428890166	0.594327080697077	0.616638501862572	0.658611413968416	0.694095942675672	0.717535046573472	0.728876436585943	0.729461851444731	0.75917949164638	0.801116996357321	0.837827837158339	0.869293605670109	0.89549805920491	0.916426811382456	0.932067074308901	0.942407442565397	0.947437711303767	0.947148722326684	0.941532233256517	0.930580805850341	0.914287710268838	0.89264684270502	0.865652654242396	0.833300089202532	0.795584531530468	0.75531839218314	0.737635288956072
F33	wine	0	0	0	0.087149697	0.130294572	0.166892525	0.203297365714286	0.238778598625	0.273244204444444	0.3066389703	0.338927764545455	0.370087163416667	0.400100950153846	0.428957542	0.456648447733333	0.483167293125	0.508509209411765	0.532670404777778	0.555647890736842	0.5774392733	0.59812820952381	0.635412489409091	0.656484686956521	0.698444567875002	0.727293432959999	0.74216248076923	0.743637420740741	0.76911468107143	0.809141016551724	0.843965365999999	0.87356761935484	0.897930170625	0.917037546666667	0.930876122647058	0.939433813714287	0.942699868055557	0.940664704864863	0.933319751842106	0.920657325641027	0.902670482999998	0.879353004878051	0.850699208809522	0.816703986976745	0.777362658636363	0.736446949333334	0.719950558695653	0.708869180425531	0.697834223333336
F33	wine	0	0	0	0.0282117195	0.0897046656	0.1250612375	0.160736142857143	0.195855156	0.230222556444444	0.2637209142	0.2962755	0.3278364925	0.358369403076923	0.387849593857143	0.416259000266667	0.4435840725	0.469814446117647	0.494942066777778	0.51896056736842	0.541864860800001	0.563722460952381	0.599581932409091	0.624511022347826	0.668478896166667	0.698666255039998	0.714278791346155	0.71589409185185	0.740830879285716	0.78026192275862	0.814677308999999	0.844057412903227	0.868385097499999	0.887645304242424	0.901824718235295	0.91091159257143	0.914895430555555	0.913766915675675	0.907517675263157	0.896140242051284	0.87962783025	0.8579743902439	0.831174393809526	0.799222834883718	0.762115200681819	0.723378685333332	0.707555915217392	0.697271856170212	0.687539872083333
F33	wine	0	0	0	0.05961227025	0.1134888736	0.149637903333333	0.185786455714286	0.221109977375	0.255470435555555	0.2887850088	0.321000995454545	0.352083259916667	0.382007475692308	0.410756270785714	0.438316901866667	0.4646798128125	0.489837696	0.513784868666667	0.53651684368421	0.55803002945	0.578405471428571	0.615106654909091	0.63687162573913	0.679673749416666	0.70871471904	0.723120466346155	0.723419454814814	0.744389382857143	0.778884641379311	0.809082367999999	0.834966532258066	0.85652318	0.873740004848485	0.88660613735294	0.895111986857144	0.89924901111111	0.899009591351353	0.894386881578945	0.885374812820512	0.871967840250002	0.854161014634146	0.831949830714284	0.805330230697674	0.774298468863637	0.741809522666668	0.728561739130433	0.720236857021275	0.712677929791667
F33	wine	0	0	0	0	0.0131597352	0.1084866025	0.148888888285714	0.188935833625	0.228313612444444	0.2668339332	0.304376968181818	0.3408628355	0.376236232615385	0.410457657071429	0.443498139466667	0.4753359534375	0.505954484705883	0.535340812944444	0.563484734526316	0.590378087100001	0.616090574285714	0.656785570636364	0.687107456869565	0.738442085375	0.7738791168	0.792542473076923	0.795104911851851	0.824971365	0.871703154482758	0.912550975000001	0.94749135483871	0.976503720000001	0.999570016969695	1.01667430764706	1.02780246571429	1.03294195277778	1.0320815772973	1.02521132578947	1.01232221179487	0.993406137749998	0.968455814634147	0.937464638809524	0.900426611162791	0.857336306363638	0.812303272	0.79397602826087	0.78220121574468	0.771176440625001
FMGS_889	wine	0	-0.00756010849027445	0	0	0	0	0	0	0	0.0193246778697925	0.129557500075405	0.156434401104655	0.183365104284348	0.210305371824893	0.237222762680591	0.264092946067162	0.290897316090758	0.317621401500594	0.344253777624995	0.370785304726646	0.397208583970543	0.423517561764436	0.44970723731473	0.477087686972042	0.512264591238355	0.544423302084115	0.571312443189954	0.592906734124696	0.61031078835272	0.654370486088294	0.707220405170952	0.754032124614482	0.794782016185436	0.82944923144257	0.858015304623371	0.880463821717375	0.896780143200843	0.906951170553166	0.910965148691764	0.90881149804185	0.900480671182731	0.885964029971509	0.865253739813726	0.838342678350902	0.805224356322515	0.765892848752316	0.723535172508483	0.706799724184673
FMGS_889	wine	0	-0.0092876619291148	0	0	0	0	0	0	0	0	0	0.131235352840279	0.165400265034887	0.192036917782145	0.218691877371017	0.245338905540127	0.271957937736649	0.298533368197284	0.325052876582583	0.351506606620958	0.377886579425943	0.404186266817655	0.430400275951857	0.457709212826727	0.492050499202156	0.523639827421626	0.550443713952503	0.572438783439234	0.590696531581384	0.635004887338209	0.687767689927877	0.734569145314003	0.775385737115259	0.810196715583458	0.838983702370217	0.861730361165625	0.878422121747903	0.889045947602187	0.893590139292225	0.892044167325872	0.884398529477756	0.870644628496912	0.850774666876463	0.824781555973807	0.792658837247882	0.754400613769731	0.713203242401229	0.697692371514538
FMGS_889	wine	0	-0.00185273815250481	0	0	0	0	0	0	0	0.0414670039019842	0.13568766129276	0.163107904402503	0.190569619211023	0.218028573956509	0.24545233201364	0.272816565913406	0.300102672297186	0.32729618188601	0.35438567156495	0.381362002842014	0.40821777789039	0.434946943942674	0.461544500886643	0.489347410688883	0.525108287279299	0.55781145917525	0.585161376733594	0.607132411600748	0.624857417620993	0.669957551736038	0.724097727941738	0.772071204724522	0.813853829849241	0.849424292520036	0.878763717460776	0.901855326648113	0.918684155898972	0.929236816207746	0.933501291799783	0.93146676847819	0.923123487089559	0.908462617923693	0.887476152638665	0.860156810923929	0.826497959607269	0.786493542314348	0.743508223500589	0.727547775628119
FMGS_889	wine	0	0	0	0	0	0	0	0	0	0.0289234432816869	0.137444836633832	0.164853742951812	0.192258609960369	0.219615000520361	0.24689032739641	0.274060150162003	0.301105779079172	0.328012677685118	0.35476936982495	0.381366674574763	0.407797159758095	0.434054744503237	0.460134405481444	0.487521661062299	0.523753769741088	0.556657167652683	0.583687909261147	0.604818141205606	0.621196946138324	0.665089210596051	0.718262700203215	0.765333944364343	0.80627913602939	0.841077268977972	0.869709737700342	0.892160003965514	0.908413317459925	0.91845648053396	0.922277649143457	0.919866163648576	0.911212404374439	0.896307667805398	0.875144060055447	0.847714404864481	0.814012163862284	0.774031367232196	0.731093626269389	0.714839870772592
FMGS3_191	wine	0	0	0	0.180641717149253	0.23989751701072	0.261407350194644	0.281217579428123	0.300637713969898	0.318999490508836	0.336327217672095	0.352775821753673	0.368448586949593	0.383417017703243	0.397732188617056	0.411431554399479	0.424543206081844	0.437088625041054	0.449084519014701	0.460544078321925	0.471477855218055	0.481894392005019	0.491800677838937	0.501202486370511	0.513050556632707	0.542575869033217	0.566254963361056	0.579114177561218	0.581108570886054	0.573622177842868	0.597380872562124	0.634502053995966	0.667005085252538	0.694873193293285	0.718091578377671	0.736647132164612	0.750528202795291	0.759724398071028	0.764226419709056	0.764025923096554	0.759115398081884	0.749488067211513	0.735137798502911	0.716059030391469	0.692246706908618	0.663696221505582	0.630403368202956	0.596773687791457	0.598869413309655
FMGS3_191	wine	0	0	0	0.213788374412876	0.260049892516844	0.281676291713122	0.301269039766727	0.320224495949619	0.33802076249568	0.354734729884476	0.370545344278091	0.385571903117839	0.399896996940065	0.413579618985018	0.426663030962168	0.439179679153678	0.451154375422316	0.462606417883631	0.473551041891951	0.484000435730775	0.493964466105762	0.50345120577612	0.512467323542909	0.523810240105303	0.551898176673283	0.574409303694578	0.586628011271755	0.588512045356586	0.581336095236786	0.602736261079363	0.636516057319549	0.666151188825374	0.691626960433745	0.71293040582445	0.730050040542444	0.742975656183542	0.751698147954064	0.756209369460502	0.756502009836424	0.752569489301956	0.744405870007318	0.732005779612064	0.715364345528361	0.694477138130778	0.669340121538489	0.639949610817001	0.610482959049999	0.614889966382322
FMGS3_191	wine	0	0	0	0.219561684958933	0.264134992840311	0.285965526783474	0.305748935290984	0.324930245689936	0.34292514338856	0.359800331411151	0.375737210288918	0.390856713709394	0.405242564994674	0.418954566517686	0.432036573351926	0.444521476802532	0.456434429043962	0.467794992878628	0.478618612624222	0.488917643734858	0.498702088244848	0.507980129636804	0.516758528178976	0.528008861602121	0.557049484160994	0.580168847939144	0.592357356770882	0.593569995934404	0.585164242064331	0.607209844862017	0.642428861799483	0.673218871022579	0.699564092304485	0.721450601914932	0.738866067407645	0.751799526607986	0.760241202441373	0.764182346998594	0.76361510959244	0.758532424604079	0.748927915743218	0.734795813985893	0.71613088696087	0.692928377967299	0.665183953122284	0.632893655402316	0.600219363612935	0.601295176878628
FMGS3_191	wine	0	0	0.0635440497002159	0.333458380219089	0.362809820187981	0.385655684994473	0.40505054379384	0.422988805567003	0.439199212671778	0.453918362686524	0.467436039980627	0.47994543413365	0.491580291777665	0.502436146221211	0.512583055223941	0.522073562105597	0.530947847051831	0.539237161318145	0.546966176948422	0.554154631577679	0.560818503291487	0.566970865068873	0.572622516327401	0.58085745951047	0.60751156371648	0.62792052249625	0.636884896072436	0.634359139403721	0.621612751875959	0.636599006386117	0.664172524023096	0.688001934486515	0.708075158903756	0.724381539445331	0.736911636320127	0.74565705860207	0.75061032249269	0.751764731961415	0.749114277750389	0.742653551527292	0.732377672601949	0.718282225112128	0.700363203973284	0.678616968199181	0.653040200447456	0.623629871839762	0.593425084813664	0.587854767180417
GN	wine	0	0	0.0591982006666667	0.11987452875	0.1497409656	0.18186582	0.213261367714286	0.243382544125	0.272247678222222	0.2998677609	0.326249792727273	0.3513984375	0.375316922769231	0.398007557071428	0.419472031066667	0.43971161625	0.45872727717647	0.476519775000001	0.493089698842105	0.5084375319	0.522653162857143	0.554180680772727	0.567627426347827	0.602211669916666	0.6244965024	0.633607320192307	0.629978295555556	0.642703805357143	0.666764222068966	0.687567921333333	0.705103983870968	0.719362837187501	0.730336087272726	0.738016290000001	0.742396926285716	0.743472119444443	0.741236672432434	0.735685936315787	0.726815710769231	0.714622272000002	0.699102175609756	0.680252378571426	0.658070084651166	0.632552770454544	0.605879217777779	0.593429576086955	0.584851692765957	0.577098537708334
GN	wine	0	0	0.107200686	0.19022864175	0.2155237792	0.237428216666667	0.257324654571429	0.27594030625	0.293652110222222	0.3106862226	0.327186565454545	0.343249086583333	0.358940210769231	0.3743073815	0.389385395466667	0.4042003471875	0.418772192941177	0.433116451666666	0.447245378526316	0.46116877425	0.474925317142857	0.494384889409091	0.506684838	0.526985043791667	0.543219045119999	0.555073175000001	0.562989221407407	0.592017004285713	0.631046784827586	0.665267404666666	0.694658700000001	0.719203080625	0.738885081212121	0.753691037647057	0.763608846285716	0.768627766666667	0.768738210810809	0.763931600000001	0.754200235384616	0.739537188	0.71993619512195	0.695391618809523	0.665898318139535	0.631451618636364	0.599070589333334	0.610149218478262	0.617429695319149	0.609901903749999
GN	wine	0	0	0.136315108	0.2038391655	0.2290568424	0.2505156675	0.269754529714286	0.287579548375	0.304413302222222	0.3205093455	0.336029024545454	0.35107990775	0.365736465230769	0.3800518865	0.394065182	0.4078056046875	0.421295530352941	0.434552355722222	0.447589819894737	0.46041891265	0.47307964	0.491502368318182	0.502663720086955	0.521935482916667	0.53707090656	0.547752172115386	0.554400182074073	0.581004996428572	0.617204212413793	0.648905537	0.676090480645161	0.698742838437501	0.716848368484848	0.730394532352941	0.739370188000002	0.743765458333332	0.743571535135136	0.738780518947368	0.729385319487181	0.715379574	0.696757531707315	0.673513999285715	0.645644238139534	0.613143967954547	0.582548305777776	0.592424364130437	0.598819827659573	0.591487842291666
GN	wine	0	0	0.117786263333333	0.21216915525	0.2375401232	0.258940019166667	0.277996702285714	0.295561580125	0.312083161777778	0.3278305476	0.342974988181818	0.357630647	0.371876564307693	0.385769191785714	0.3993499328	0.412649835937499	0.425692647529412	0.438496834555555	0.451076976	0.4634447377	0.475641792380953	0.493803807954545	0.504479171565216	0.523615255333334	0.53839008864	0.54847219326923	0.554251282962963	0.578219705357143	0.611222128275862	0.640232042999999	0.665233383870969	0.686212066874999	0.703155743030303	0.716053479705882	0.724895610857144	0.729673554166665	0.730379636756758	0.727007021578948	0.719549535897437	0.70800164175	0.692358351219513	0.672615142619047	0.648767905116279	0.620812920227272	0.594344060444443	0.602580375000002	0.608252949787233	0.602621094583332
ISVV2D	flor	0	0	0	0	0	0	0	0.0844728535	0.122200583111111	0.1500658542	0.177854636363636	0.205495070916667	0.232937412923077	0.260146124642857	0.287095150533333	0.3137649459375	0.340140563764706	0.366210383722222	0.391965225157895	0.41739775035	0.442517401904762	0.470754722454545	0.499897295652174	0.535134201583333	0.563371065599999	0.584341323076924	0.598550254370371	0.635934312321428	0.684907371448276	0.728324421766668	0.766160859677419	0.7983951671875	0.825008426666667	0.845983942941176	0.861306942857144	0.870964266666667	0.874944214054053	0.87323629894737	0.865831091282049	0.852720150750002	0.833895804878047	0.809351148095239	0.779079927906976	0.743076413181821	0.705643927999999	0.695907352173911	0.691266321276597	0.68551585625
ISVV2D	flor	0	0	0	0	0	0	0	0.049359912875	0.0932438257777778	0.1154072313	0.137709272727273	0.160095035833333	0.182526506769231	0.204976530571429	0.2274251952	0.2498575640625	0.272262220235294	0.294630276277778	0.31695472231579	0.33922994915	0.361462078095238	0.385732531227273	0.407336587565217	0.431411673708333	0.45452891136	0.476589521153846	0.49801946037037	0.541513384714286	0.593864119172414	0.640607963233333	0.681718507741935	0.717172648437499	0.746950074181818	0.771032877352943	0.789405180571427	0.802052873611112	0.808963394594594	0.810125447631579	0.805528978974359	0.795164857500001	0.779024897560977	0.75710167547619	0.729388458139533	0.695879104999999	0.665955517333335	0.693769177173913	0.714140261702125	0.712178858333336
ISVV2D	flor	0	-0.0054306245	0	0	0	0	0	0	0.027028928	0.1342811538	0.164198024545455	0.193904842083333	0.223334275384615	0.252438235214286	0.2811814488	0.30953746875	0.337486064941176	0.365011507833333	0.392101375263158	0.41874573195	0.44495348952381	0.474674592954546	0.506852068608695	0.546569735458333	0.57726044832	0.598598402884615	0.611073997925926	0.644944313571429	0.690521019034482	0.731145052633334	0.766794720967742	0.797451023437499	0.82309729939394	0.843718822941177	0.859302526285714	0.869836858333333	0.875311452972975	0.875717090526314	0.871045441538462	0.861289055250003	0.846441180487803	0.826495717857142	0.801447135348837	0.771290423409093	0.739673215111109	0.731652515217392	0.728700905957447	0.725612760625001
ISVV2D	flor	0	-0.0104102075	0	0	0	0	0	0	0	0.1257750045	0.15991918	0.189703537833333	0.219204587076923	0.248372483357143	0.277170682133333	0.305571766875	0.333554779294118	0.361103413722222	0.38820479968421	0.4148486391	0.441042642857143	0.470598312545454	0.503369624521739	0.543811991375	0.5747324736	0.595799346153846	0.607532366518518	0.641967952178572	0.688795131862069	0.730357645599999	0.766632429677419	0.797599290625	0.823240523636364	0.843540457941177	0.858485234285714	0.868062543055556	0.872261396756757	0.871071964473683	0.864485404102566	0.8524938045	0.835089990243901	0.812267468333333	0.784020358604653	0.750343325227274	0.715117411555553	0.704994975000001	0.700250405106381	0.695343898958336
M2	wine	0	0	0	0	0	0	0	0.0570984013726186	0.123920236316457	0.153169581359759	0.182356621694177	0.211403359060302	0.240255794663161	0.268875357934894	0.297233763792457	0.3253097984235	0.353087239500988	0.380553469659401	0.407698527820756	0.434514445122598	0.460994770581086	0.487134226118524	0.512928451583737	0.540372694271581	0.579712381497379	0.614838238600442	0.642358337493706	0.662237718896209	0.675751809832853	0.719174684949748	0.773187843858696	0.820825676572527	0.8620637756768	0.896880605217592	0.92525709049297	0.947176276212153	0.962623040088942	0.971583851656456	0.974046568188392	0.970000261230875	0.959435068520586	0.94234206705744	0.91871316388789	0.888541001781522	0.851818877483787	0.808540670631914	0.762237964320591	0.744291896357754
M2	wine	0	0	0	0	0	0	0	0.0196475759020907	0.115870666870034	0.144005514864927	0.172040996001658	0.199898787138572	0.227524664562214	0.254879897048694	0.281936081700476	0.308671916344444	0.335071111083454	0.361120995997552	0.386811568518347	0.41213482659111	0.437084292362	0.461654665768829	0.485841568499329	0.511713510114798	0.549930915505392	0.583861550620115	0.609995346727048	0.628296542067562	0.639967596802066	0.679467032697862	0.729058746655366	0.77279778774558	0.810661877980801	0.842631360312079	0.868688824211463	0.888818793653292	0.903007465695924	0.911242490339225	0.913512784249472	0.909808372426493	0.900120253040685	0.884440281579629	0.862761071160085	0.835075906433442	0.801378668971174	0.761663772381718	0.719043855168464	0.701447546548097
M2	wine	0	0	0	0	0	0	0	0	0.0591939823125144	0.136193625891762	0.165037625012575	0.193823276031605	0.222491824622148	0.251001303407991	0.279320936313244	0.307427641280981	0.335303767326494	0.362935585906163	0.39031225869599	0.417425115036873	0.444267135823762	0.470832578152536	0.497116697885041	0.524955361131153	0.563730173616893	0.598530840022134	0.626227482775083	0.646787097852133	0.661479822109757	0.706232102315339	0.761419473719834	0.810101802885972	0.852253985185357	0.887853869475424	0.916881836172691	0.939320445647404	0.955154143635178	0.964369013162529	0.966952564638144	0.962893557429474	0.952181847551217	0.934808257112221	0.910764461978064	0.88004289475411	0.842636660703101	0.798539464630175	0.751271378063167	0.732271280149321
M2	wine	0	0	0	0	0	0	0	0	0.0290756924839474	0.131462402002689	0.160050817893515	0.188589178945959	0.217017771496272	0.245293942927488	0.273386414653837	0.301271727735994	0.328931942985045	0.356353107698522	0.383524206584997	0.410436427411325	0.437082636464953	0.463456997071998	0.489554687632254	0.517149323442479	0.555318029402966	0.589676298713202	0.61720191921387	0.637863035478091	0.65284752380765	0.695832612078513	0.748595983863947	0.795306297669291	0.835940178125187	0.870476999906251	0.89889849486632	0.921188424654069	0.937332306415071	0.947317181806059	0.951131421544726	0.948764559276787	0.940207149755805	0.925450647282703	0.90448730110708	0.877310065091997	0.843912519424188	0.804288802534824	0.761738558952235	0.745698857375353
RB4	wine	0	0	0.0432920886666667	0.11522445675	0.1492626288	0.1860984725	0.222464020285714	0.257697948375	0.291759926222222	0.3246257574	0.356280041818182	0.38671251575	0.415916072307692	0.443885634214286	0.470617479733333	0.496108815	0.520357507764706	0.543361895555555	0.565120667368421	0.5856327744	0.604986101904762	0.641543168318182	0.661117316869564	0.702211152333334	0.73008960096	0.743860942307693	0.744071543703703	0.766123081071428	0.801959962758621	0.833181116666666	0.859769351612903	0.881709643437502	0.898988761212119	0.911595067058824	0.919518235999999	0.922749070833336	0.921279405405405	0.91510190605263	0.904210000000002	0.888597771749999	0.868259902439027	0.84319153285714	0.813388292093024	0.778846207500001	0.742824006222222	0.727948193478261	0.718087257446807	0.708627626458334
RB4	wine	0	0	0	0.06378917175	0.1082238248	0.144062605833333	0.179961354857143	0.2150878275	0.249292769777778	0.2824866297	0.314612418181818	0.345632144916667	0.375519504	0.404255710857143	0.431826988133333	0.458223001875	0.483435850352941	0.507459389666666	0.530288764105263	0.55192009495	0.572430742857143	0.608619518181818	0.631149418086957	0.674249321125	0.70338837792	0.717710458653846	0.717778851111112	0.740271776785714	0.77702215862069	0.809023865333334	0.836258816129031	0.8587112084375	0.876367156363637	0.889214379705881	0.897242038285714	0.900440459722224	0.898801044324323	0.89231608894737	0.880978690256409	0.864782597250001	0.843722234146341	0.817792491666665	0.786988762325584	0.751306886818181	0.714056092444445	0.698321445652172	0.687903691914895	0.678133252916666
RB4	wine	0	0	0	0	0.0198405072	0.0946488616666667	0.133310453142857	0.171796592625	0.209785720888889	0.2470849002	0.283571357272727	0.319163239083333	0.353803879384615	0.387452803214286	0.420080327333333	0.4516641909375	0.482187368470588	0.511636621166667	0.540001494947369	0.56727362825	0.593508173333333	0.631966082045454	0.663819592173913	0.713806528541667	0.748823161919999	0.768109736538462	0.772331721777777	0.803996366785715	0.852159308965516	0.894302309333334	0.930400925806452	0.9604337171875	0.984381905454546	1.00222884882353	1.01395986114286	1.01956187083333	1.01902320972973	1.01233346605263	0.999483249230769	0.980464153499998	0.955268585365854	0.923889636428572	0.886321096744187	0.842557264999999	0.796843226666666	0.778690917391305	0.767143066808513	0.756193888333331
RB4	wine	0	0	0.0145959846666667	0.11526787725	0.1494345264	0.186464035833333	0.223032884571429	0.258463769375	0.292713995555556	0.325757943	0.357579310909091	0.388167228166667	0.417514173230769	0.445614769785714	0.472465077466667	0.498062139375	0.522403696941177	0.545487989222222	0.567313631052631	0.5878795111	0.60727772	0.644671146000001	0.663551246695652	0.704575641458333	0.73241549088	0.746152153846154	0.746333524444444	0.7684345125	0.80434872	0.835625633000001	0.862248029032258	0.884200793749999	0.901470700606062	0.914045986764706	0.921916343428571	0.925072506944445	0.923506287567568	0.917210321842102	0.906178020000002	0.890403422999998	0.869881190243904	0.844606462380954	0.814574840930229	0.77978232727273	0.743534958222222	0.728727045652174	0.71888991829787	0.70933428125
S34V	flor	0	0	0	0	0.0272514496	0.100668136666667	0.137220890571429	0.173682453	0.209787864	0.2453781429	0.280352123636364	0.31464235825	0.348202157538462	0.380998166714286	0.413005928533333	0.4442071003125	0.474587652705882	0.504136677333333	0.532845558947369	0.5607074078	0.587767992380952	0.624927786	0.655674121826087	0.700919689875001	0.73471514208	0.756453040384615	0.766771613111111	0.804900760714286	0.858275764137931	0.905297997666666	0.945940664516129	0.98018028125	1.00799623757576	1.02937033941176	1.044286472	1.05273031111111	1.05468907135135	1.05015134131579	1.03910684307693	1.02154635375	0.997461541463413	0.966844867857144	0.929689495813953	0.885989209772725	0.84047644266667	0.825506638043477	0.81678498468085	0.807535973541669
S34V	flor	0	0	0	0	0	0	0	0.12585945225	0.176644416888889	0.2147412645	0.252264799090909	0.289111712083333	0.325210476923077	0.360510005142857	0.394972834666667	0.4285708640625	0.461282607058823	0.493091351388889	0.523983903157895	0.55394970725	0.583034363809524	0.622808482227273	0.656871865913043	0.706851204916667	0.74350786464	0.766171365384616	0.77547816185185	0.811589615357144	0.863287175172414	0.909003617666666	0.948713816129032	0.9823958221875	1.0100303030303	1.03160022705882	1.04709050057143	1.0564876875	1.05977986054054	1.05695626447369	1.04800733948718	1.03292438925	1.01169965853659	0.984326057380951	0.950797172093024	0.911107219999999	0.86956989777778	0.855984688043478	0.848728852765955	0.841671211875002
S34V	flor	0	0	0	0	0	0	0.0494741657142857	0.138594477	0.174892669333333	0.2107005417	0.245878243636364	0.280332540583333	0.313998887076923	0.346831177642857	0.378795604133333	0.4098668071875	0.440025395764706	0.469256288888889	0.497547580736842	0.52488974305	0.551330194285714	0.588649369636363	0.619483242782609	0.666073963458333	0.700192376639999	0.7211810375	0.729682224074073	0.765719344285716	0.817331277241378	0.862766433333333	0.901998658064518	0.935005046874999	0.961765517575758	0.98226228617647	0.996479674285715	1.00440368194444	1.00602187783784	1.00132308394737	0.990297304615386	0.972935544749998	0.949229668292685	0.919172322857141	0.882756849767441	0.839977167272729	0.795313620444443	0.779628150000003	0.770311938297869	0.760984001041668
S34V	flor	0	0	0	0	0	0	0	0.04180042125	0.158678423111111	0.1961709363	0.233176237272727	0.269584044583333	0.305318013230769	0.340323608857143	0.374560839333333	0.4079997140625	0.440617294117647	0.472395742166667	0.503320972736842	0.533381721800001	0.562615383809523	0.601103227772727	0.636496415739131	0.686657020916667	0.72330902496	0.745827286538462	0.754853416296296	0.790898241535714	0.842643219310345	0.888332398333333	0.927940229032257	0.961444326875	0.988825076363636	1.01006508705882	1.02514903771429	1.03406325555556	1.03679557297297	1.03333508473684	1.0236720225641	1.0077975765	0.985703814634147	0.957383551666667	0.922830251162791	0.882038008181817	0.839368454222223	0.82497480652174	0.817033335744682	0.8093481075
S3V	flor	0	0	0	0	0	0.0753503599782808	0.127083704912182	0.162210772272995	0.197784391325066	0.233218512833805	0.268414965270747	0.303308300950233	0.337853209936071	0.372017327988076	0.405776921330172	0.439114189630237	0.472015520869647	0.504470327922763	0.536470252532517	0.568008608093274	0.599079981638543	0.629679944377556	0.659804837744035	0.691944085514729	0.738900782232363	0.780634249320789	0.812920004347696	0.835715505884048	0.850482569953075	0.89911420787598	0.960124558586226	1.01415071299377	1.06116632322793	1.10114814116796	1.13407557562075	1.15993032330428	1.17869605966878	1.19035817853889	1.19490357180814	1.19232044218092	1.18259814331688	1.16572704281351	1.1416984043052	1.11050428564147	1.07213745064106	1.02659129235558	0.977752303366312	0.960104415233397
S3V	flor	0	0	0	0	0	0.0609296071185501	0.115768311881263	0.146795027391058	0.178206468817896	0.209489678148551	0.240561673173836	0.271367132420963	0.301867756408763	0.332036188364976	0.36185236665661	0.391301245058934	0.42037131763536	0.449053635324131	0.477341133076468	0.505228158853356	0.532710137194648	0.559783324542015	0.586444628390787	0.614881168695763	0.656320791997997	0.69312289323475	0.721573093822524	0.741633859422989	0.754635353186787	0.798606904640273	0.853845627304646	0.902719218983093	0.945203598049357	0.98127751600958	1.01092215276948	1.034120779356	1.05085847533398	1.06112189084019	1.06489904522854	1.06217915591678	1.05295249228283	1.03721025042981	1.01494444542843	0.986147818251508	0.950813755119653	0.908936217363716	0.864198587863187	0.848990348322116
S3V	flor	0	0	0	0	0.0212403664393335	0.101155600580299	0.12909008478612	0.1593302280458	0.18987107877122	0.220106638536782	0.249968721331759	0.279411869815677	0.308404613522031	0.336924473546208	0.364954965358125	0.392483725560244	0.419501299789741	0.446000334653286	0.471975024840376	0.497420726102594	0.522333678810295	0.546710806902836	0.57054956928664	0.596316053919172	0.636773940158506	0.67222339661473	0.698494798062496	0.715547383107366	0.724611268347159	0.761464471039707	0.809044262911644	0.851173258316231	0.887831303912049	0.919000617338295	0.944665448504606	0.964811797330206	0.979427177256846	0.988500416100716	0.992021487542951	0.989981367896821	0.982371913834827	0.969185757585131	0.950416216749347	0.926057216420051	0.896103221682044	0.860549178916468	0.822410274050901	0.808474640313818
S3V	flor	0	0	0	0	0	0.0343870440773285	0.109073155105979	0.140126627053553	0.1715960262317	0.202970860067984	0.234161510600534	0.265108232521458	0.295769663694471	0.326116259736568	0.356126354766858	0.385783699374666	0.415075867540066	0.443993194580897	0.472528050484936	0.500674331242386	0.52842709551199	0.555782300378178	0.582736606041126	0.611674130856266	0.654756767270535	0.692622700979721	0.721211012883573	0.740479981660852	0.751845665960587	0.795924409741083	0.851956295637581	0.901188209433421	0.943594621158497	0.979153004368324	1.0078434070692	1.02964809415592	1.04455124783153	1.05253871533086	1.05359779545361	1.04771705712043	1.03488618447864	1.01509584413773	0.988337570929798	0.954603669247661	0.913887127537802	0.866181543947414	0.814866104959993	0.790744130603372
S4V	flor	0	0	0	0	0.072449568	0.114051044166667	0.149475452571429	0.184651520375	0.219367199111111	0.2534952555	0.286954728181818	0.319691636916667	0.351668614153846	0.382858970928572	0.413243128666667	0.4428064115625	0.471537588705883	0.499427933277778	0.526470549157894	0.5526599217	0.578047505714286	0.614361460363637	0.642430562782609	0.685565835749999	0.71736064704	0.737181454807694	0.745619311185184	0.779388441428572	0.827410176551723	0.869696717999999	0.906224351612903	0.936972365000001	0.961922492121213	0.981058679117648	0.99436667142857	1.00183379722222	1.00344879243243	0.99920151368421	0.989082931794869	0.973084846500002	0.95119991219512	0.923421484761906	0.889743491162792	0.850160437045453	0.808933888888889	0.795237339130434	0.787259140851065	0.778903808541665
S4V	flor	0	0	0	0.0313848	0.0980072088	0.13339875	0.169038612857143	0.204147321	0.238557359111111	0.2721682143	0.304915929090909	0.336757860083333	0.367664486769231	0.397614724928571	0.4265931096	0.4545880453125	0.481590660705883	0.507594060833333	0.532592798210526	0.55658251825	0.579628118095238	0.616003470409091	0.641066854521739	0.683820047583333	0.71420352192	0.731477752884615	0.736218898518518	0.76492205357143	0.807802017931034	0.845397521333334	0.877687412903225	0.90465327625	0.926278855757577	0.942549853235293	0.953453568000002	0.958978727777776	0.959115308108109	0.953854274736842	0.943187593846153	0.927107961000002	0.905608848780488	0.878684305476189	0.846328970232558	0.808537942045457	0.769160020444445	0.754695968478258	0.745709102553195	0.736717009999998
S4V	flor	0	0	0	0	0.0046590168	0.0959314816666667	0.131973675428571	0.16783119675	0.203227696	0.2379973671	0.272034692727273	0.305269330666667	0.337652582769231	0.369149664	0.399735063466667	0.42938965125	0.458098796235294	0.485851119388889	0.512637638210526	0.538451165	0.563346390476191	0.6001071405	0.628697892086956	0.674009507791667	0.706401540480001	0.725172495192307	0.730889929851851	0.759905087142857	0.803028693793103	0.841060165333334	0.873978929032257	0.90176702125	0.924408591515151	0.94188971735294	0.954198022285715	0.961322541666666	0.96325346918919	0.95998202973684	0.951500376410259	0.937801400249998	0.918878751219514	0.894726629285715	0.865339772093022	0.830713452500001	0.794463687111109	0.781686303260869	0.774456088085109	0.767650941249999
S4V	flor	0	0	0.129081836666667	0.19964681475	0.2387997144	0.2797606325	0.319114778571428	0.3563915775	0.391755568888889	0.425305476	0.457104121818181	0.48719339075	0.515602275692308	0.542351490571428	0.567456221733333	0.590927861250001	0.61277512	0.633004772166667	0.651622167473683	0.66863158495	0.684162620952381	0.723972751090909	0.735399098260869	0.774866837500001	0.8002572288	0.810415451923077	0.805832800740741	0.819535030714285	0.84614992	0.869223351000001	0.888744416129032	0.904703525312498	0.917092305454548	0.925903342941174	0.931130042285714	0.932766595833334	0.93080777837838	0.925248951578945	0.916085915897437	0.903314918999999	0.886932565853657	0.866935784761907	0.843321789767442	0.81608803840909	0.787609953777777	0.774616010869566	0.765755882978723	0.757702343541666
SB	wine	0	-0.021170716	0	0	0	0	0	0	0	0	0.0677535727272727	0.18463107575	0.218141997230769	0.251542408	0.284787718133333	0.3178444865625	0.350687141647059	0.383295791722222	0.415654737157895	0.4477514122	0.479575463809524	0.511659238363636	0.551732495217391	0.596587421458333	0.63213500448	0.65815489326923	0.675295717777778	0.722138969249999	0.783879508275862	0.838462190666668	0.885854781290322	0.9260291034375	0.958960339393939	0.984626648823531	1.00300866514286	1.01408917361111	1.01785280108108	1.01428583921053	1.00337593025641	0.985111997999998	0.959484039024393	0.926482954761904	0.88610056744186	0.838329387727274	0.788653447999998	0.774322796739133	0.766762832765957	0.758085266249998
SB	wine	0	-0.013182766	0	0	0	0	0	0	0	0.0379144278	0.165281688181818	0.198429275	0.231380669538462	0.264078403642857	0.2964803436	0.32855488125	0.360277849411765	0.391630451611111	0.422597846842105	0.4531681621	0.483341866666667	0.515752239545454	0.553615265739131	0.59838655525	0.63310958784	0.657479263461538	0.672136833333334	0.715687336607143	0.774162348689654	0.825773889299999	0.870491438709677	0.908288287812501	0.939140964848484	0.963028750588235	0.979933331428571	0.989838373611111	0.992729344864866	0.988593233947368	0.977418373846152	0.959194226250001	0.933911346341464	0.901561134047618	0.862135787441861	0.815628270681818	0.767236526222223	0.752376697826085	0.744151591489361	0.735100523333335
SB	wine	0	-0.032684881	0	0	0	0	0	0	0	0	0	0.06628682775	0.208379148	0.2430654785	0.2775634428	0.3118348303125	0.345850416941176	0.379587476888889	0.413028067263158	0.44615783185	0.478964526666667	0.511994411727272	0.553991604434783	0.601164049625	0.63829204224	0.665139922115385	0.682361068518518	0.729192532178572	0.791183545793103	0.846104729833334	0.893924153225805	0.934613875312501	0.968149343030303	0.994508896764707	1.013673348	1.02562562083333	1.03035053189189	1.02783446026316	1.01806517128205	1.00103169075	0.976724097560976	0.94513341547619	0.906251493488371	0.860070940227274	0.81192279911111	0.798179625000002	0.791338264255318	0.783753885416667
VL3	wine	0	0	0.0699009406666667	0.138648576	0.1715073152	0.206085738333333	0.239813753142857	0.27226494225	0.303497378666667	0.3335459058	0.362432698181818	0.390172539166667	0.416775661846154	0.442249375285714	0.466599042	0.489828680625	0.511941367529412	0.532939493055555	0.552824944105263	0.57159923285	0.589349365714286	0.623645549863637	0.63972563121739	0.675570137333334	0.70042113984	0.713459673076923	0.715188288148147	0.737545201071429	0.772345743448277	0.802685731666665	0.828548458064517	0.849919375937502	0.866785658181818	0.879135966176468	0.886960321714285	0.890249811111111	0.888996473513516	0.883193232631578	0.872833682564102	0.857912103750001	0.838423307317073	0.814362617142856	0.785725773488373	0.752508922499998	0.717997700444444	0.704717990217392	0.695915462978722	0.686896451875001
VL3	wine	0	0	0.0523135706666667	0.12976034625	0.1625642128	0.19754896	0.231797867142857	0.264782146125	0.296525081777778	0.3270406473	0.356337731818182	0.384422262583334	0.411298345846154	0.436968909	0.461436103333334	0.4847015409375	0.506766454588235	0.527631802166667	0.547298342526316	0.56576667935	0.583127474285714	0.61790890159091	0.634057332173912	0.671271050166667	0.696469480319999	0.708780432692308	0.708709511851851	0.72890722607143	0.761827031724137	0.790459592666666	0.814789180645162	0.834802041875	0.850486070303029	0.861830640000002	0.868826266285714	0.871464581944443	0.869738078918921	0.863640066578946	0.85316453179487	0.838306053	0.819059756097563	0.795421232142857	0.767386444186046	0.734951778181818	0.701194041777776	0.687370460869567	0.678069939148933	0.668921066875001
VL3	wine	0	0	0.049944308	0.1259931315	0.1589684288	0.1944119725	0.229168752857143	0.26264593075	0.294848056	0.3257778645	0.355437089090909	0.383826894	0.410948076923077	0.436801212714286	0.461386723466666	0.484704920625	0.506756048	0.527540291166667	0.547057800947368	0.5653086929	0.582386459047619	0.617527786909091	0.633767859043478	0.67205013875	0.697518412800001	0.709260384615384	0.707766366666666	0.725323043571429	0.755459068965517	0.781682993999999	0.803980983870969	0.8223409428125	0.836752223030303	0.847205428235292	0.853692283428572	0.856205350000001	0.854738065945947	0.849284533947368	0.83983945179487	0.826398056250002	0.808956048780488	0.787509549999997	0.762055032558142	0.732589260454545	0.701823173333332	0.688685830434784	0.679941825957446	0.671769257083334
X5	wine	0	-0.042811218	0	0	0	0	0	0	0	0	0	0	0	0.0275837602857143	0.224387081333333	0.2570170715625	0.289529216941177	0.321899232055556	0.354107942526316	0.3861400115	0.417971401904762	0.447917105045454	0.489713261304348	0.534501975666667	0.56987772288	0.595691700961538	0.612570907481482	0.658037401392857	0.717973468413793	0.771021820666667	0.817150999354838	0.856333473562499	0.888545056969697	0.913764390000001	0.931972581714285	0.943152806944446	0.947290115675675	0.944371038421053	0.934383597948717	0.917316923250003	0.893161248780488	0.861907749761905	0.823548365581394	0.77807583318182	0.730698955555555	0.716943580434784	0.70991490723404	0.702141420833336
X5	wine	0	-0.031768804	0	0	0	0	0	0	0	0	0	0	0.0457682510769231	0.234000884928571	0.268819887466667	0.3031403475	0.336928135529412	0.3701566995	0.402805084736842	0.4348565226	0.466311822857143	0.500970064636364	0.54294308773913	0.594416559750001	0.632545074239999	0.656915785576923	0.668177063185185	0.707092034142857	0.761761420000001	0.810122981766667	0.85214888032258	0.887814754375	0.917099199999999	0.939983336470588	0.956450415428573	0.966485595833333	0.970075595675674	0.967208548421053	0.957873804615384	0.942061789500001	0.919763843902439	0.890972151904763	0.855679596279069	0.813879753863637	0.770067251555556	0.755434555434781	0.747691839574469	0.740470831458332
X5	wine	0	-0.034168044	0	0	0	0	0	0	0	0	0	0	0	0.182407224071429	0.241439042133333	0.273839660625	0.30592496	0.337670606166667	0.369057389684211	0.40006994035	0.430697297142857	0.461989914272727	0.502494718	0.54906021475	0.584650601280001	0.608993965384615	0.622713056814814	0.66395965275	0.719937506206897	0.769447656199999	0.812461039354838	0.84895221953125	0.878898870303031	0.902281234411765	0.91908188	0.929285262500001	0.932877535135134	0.929846328157895	0.920180503589742	0.903870064500001	0.880905970731708	0.851280061666667	0.814984917209302	0.772013810454544	0.727137742222224	0.713128460869566	0.705747865106383	0.698186507916666
X5	wine	0	-0.038600043	0	0	0	0	0	0	0	0	0	0	0	0	0.1249207428	0.2471102728125	0.279003970823529	0.310675702666667	0.342105502736842	0.373277401	0.404171765714286	0.434146188954545	0.475090375913043	0.52023622375	0.55530379104	0.580095949038461	0.595227074000001	0.637935121285714	0.695011164689656	0.7455253271	0.789447736451614	0.826752258312499	0.857415924363636	0.881418459705884	0.898741933714286	0.909370379166665	0.913289555675676	0.910486740263159	0.900950515897435	0.884670578999999	0.861637668292685	0.831843367380951	0.795280080000002	0.751940863181819	0.706716853333331	0.693107510869565	0.686097242553191	0.678690751250003
Y-1301	flor	0	0	0	0	0	0	0.0311246179313511	0.118912385313537	0.150585606141211	0.182356711502589	0.21411741201073	0.245795514741008	0.277341039976357	0.308718287918903	0.339901078716845	0.370869777481341	0.401609369297412	0.432108175897811	0.462356977597911	0.492348398649983	0.522076468210657	0.551536301044394	0.580723861521903	0.611336827053994	0.652049817537581	0.689078181654001	0.719528375288021	0.74337004016949	0.761855332595405	0.81025247572351	0.868982013837872	0.921326989725484	0.967262660818812	1.00676719544134	1.03982125696458	1.06640765727504	1.08651106643293	1.10011776817697	1.10721545304145	1.10779304250771	1.10184053888741	1.08934889665405	1.07030991172443	1.04471612584171	1.01256074370508	0.973837560909522	0.93257167042632	0.923531209674557
Y-1301	flor	0	0	0	0	0	0	0.0479186722952391	0.121436444559541	0.152457706249783	0.183522997431186	0.214530067496045	0.245410749372553	0.276117850472548	0.306617661804471	0.336885463441184	0.366902715437325	0.396655240187652	0.426132010665824	0.455324321324728	0.484225207726735	0.512829031993686	0.541131181316212	0.569127845112688	0.598495952660325	0.637858652369596	0.673695800940164	0.703158163155346	0.726216416641234	0.744063578493489	0.790361884311687	0.846584822875646	0.896821834969869	0.941049703003733	0.979247940867317	1.01139840372086	1.03748496281763	1.05749323305918	1.07141034356844	1.07922474355735	1.08092603731778	1.076504843356	1.0659526736547	1.04926182977905	1.02642531315199	0.997436747292481	0.962290310195933	0.924977024726199	0.919578003698705
Y-1301	flor	0	0	0	0	0	0	0.0671990997350553	0.122554235961112	0.154172716356847	0.185891732656812	0.217607431915671	0.249250578836531	0.280773241290785	0.312141182043693	0.343329293789785	0.37431874605	0.405095139046146	0.435647272950832	0.465966305794999	0.496045164003442	0.525878121348591	0.555460492735155	0.584788407867056	0.615498420125221	0.655941494886403	0.692810102755635	0.723313162157907	0.747421297136717	0.76641554953598	0.816225821524788	0.876545061461999	0.930242324861291	0.9772919024032	1.01767110939382	1.05135985367597	1.07834027555402	1.09859644611049	1.1121141131559	1.11888048626396	1.11888405405095	1.11211442819493	1.09856220973789	1.07821887404368	1.05107667144287	1.01712854112584	0.976368036265925	0.933000677700721	0.923284335168428
Y-1301	flor	0	0	0	0	0	0	0	0	0.0963450998331964	0.149782380332395	0.181514847739782	0.213437914546855	0.245492264738061	0.277635529730868	0.309836639231429	0.342072290519334	0.374324663867228	0.406579899487174	0.4388270554413	0.471057378179353	0.503263781493933	0.53544046757902	0.567582646942692	0.600746418831181	0.640155385693709	0.67690701237999	0.709168675156212	0.736918548846184	0.761395836834736	0.816650353693303	0.88166234520358	0.939701718747235	0.990740822143903	1.03475525641057	1.07172341101931	1.10162607661245	1.12444612051913	1.14016821350787	1.1487785985758	1.15026489442068	1.14461592767181	1.13182158908917	1.11187270982741	1.08476095457216	1.0504787289261	1.00901909887444	0.96480274005139	0.955966835087518
Blc		0	0.0049700605	0.00652482333333333	0.0072289155	0.0075903552	0.00775545833333333	0.007819452	0.007823977875	0.00778981155555556	0.0077294151	0.00765072272727273	0.0075590185	0.00745796492307693	0.00735017771428572	0.00723757253333331	0.00712158843750002	0.00700332611764704	0.00688363905555556	0.00676320347368422	0.00664255959999999	0.00651899523809523	0.00581596145454546	0.00596396182608695	0.00533212641666667	0.00503720352000001	0.00511029519230769	0.00520521444444444	-0.0127947175714286	-0.037787092	-0.0580410089	-0.0735348096774193	-0.0427975595625	0	0	0	0	0	0	0	0	0	0	0	0	0.0748566563555556	0.200903727717391	0.200799761787234	0.221588798708333
Blc		0	-0.092113429375654	-0.0785126236042273	0	0	0	0	0	0	0	0	0	0	0	0	0	0	0	0	0	0	0	0	0	0	0.0174158129836171	0.167338987047366	0.185664352860651	0.207799008484974	0.229537262352298	0.249562437898654	0.268847834622796	0.287388915519845	0.305181677350217	0.322222574387452	0.338508454874625	0.354036507785387	0.368804217990792	0.382809328323925	0.396049807334522	0.408523821762586	0.420229712944326	0.431165976510253	0.441331244851736	0.450724271925361	0.4593439200393	0.471920344281017	0.522955199254179
[truncated: 409 more columns]

## Sheet: Metabolites
Strain	Population	Phase	Media	Mean_FSC	Yeast concentration_ml	SuccinicAcid (enzymatic)	MalicAcid (enzymatic)	AceticAcid (enzymatic)	proline_intra	tyrosine_intra	fructose_intra	arginine_intra	threonine_intra	isoleucine_intra	malic_acid_intra	pyruvic_acid_intra	glucose_intra	acetic_acid_intra	alanine_intra	citric_acid_intra	leucine_intra	succinic_acid_intra	lysine_intra	glycerol_intra	valine_intra	serine_intra	phenylalanine_intra	adenine_intra	trehalose_intra	lactic_acid_intra	tartaric_acid_intra	ethanol_intra	proline_i_norm_cell	tyrosine_i_norm_cell	fructose_i_norm_cell	arginine_i_norm_cell	threonine_i_norm_cell	isoleucine_i_norm_cell	malic_acid_i_norm_cell	pyruvic_acid_i_norm_cell	glucose_i_norm_cell	acetic_acid_i_norm_cell	alanine_i_norm_cell	citric_acid_i_norm_cell	leucine_i_norm_cell	succinic_acid_i_norm_cell	lysine_i_norm_cell	glycerol_i_norm_cell	valine_i_norm_cell
S34V	Flor	Growth phase	SB21	351000	41700000	0.616612904	3.296686582	0.445782074	12.48	0	518.89	0	1.24	0	66.07	1.64	460.19	4.13	1.35	4.84	0	4.34	1.46	69.94	0.13	27.48	0	0	6.97	0.22	11.85	39.19	0.00130473598258029	0	0.0848825258573762	0	0.000133913990201415	0	0.00804485574305934	0.000131301034295046	0.0752810016330974	0.000225149700598802	0.00010930865541644	0.000844420250408274	0	0.000464888405008166	0.000193794229722373	0.00584801306477953	1.39357648339684e-05
S34V	Flor	Growth phase	SB21	350000	50000000	0.656746251	3.20448028	0.442444451	10.38	0	622.76	0	0.94	0	61.68	1.72	446.3	3.29	1.7	4.42	0	5.18	1.34	64.08	0.1	29.72	0	0	8.42	0.18	10.91	34.09	0.00130059880239521	0	0.122150898203593	0	0.000121502449646162	0	0.00900511703864997	0.000164616222101252	0.0875394665215024	0.000215133369624388	0.000164616222101252	0.000924333151878062	0	0.000665432770821992	0.000212520413718019	0.00642482308111051	1.28470332063146e-05
S34V	Flor	Growth phase	SB21	347000	44700000	0.703847191	3.146350219	0.367069796	12.09	0.08	883.89	0	1.29	0.13	82.29	1.68	620.14	4.26	1.52	5.72	0	5.83	2.01	83.33	0.16	41.78	0	0	10.31	0.15	13.79	32.53	0.0013550353837779	1.32825258573762e-05	0.154993576483397	0	0.000149373979314099	1.6984213391399e-05	0.010739684267828	0.00014393032117583	0.108743821448013	0.000248884050081655	0.000132172019597169	0.00106913445835602	0	0.000669569951007077	0.000285900925421884	0.00746935220468155	1.7855198693522e-05
S34V	Flor	Growth phase	SB21	363000	47300000	0.677091627	3.026081128	0.404200853	7.37	0	439.76	0	0.95	0.02	49.58	4.47	363.92	2	0.82	3.1	0	3.44	1.07	36.41	0.06	22.43	0	0	5.5	0.2	10.2	27.15	0.000874469243331519	0	0.0815991290146979	0	0.000116058791507893	2.83070223189984e-06	0.00684725095264017	0.000405008165487207	0.0675264017419706	0.00012367991290147	7.51224823081111e-05	0.000612520413718018	0	0.000417855198693522	0.000161567773543821	0.00345302123026674	6.96788241698421e-06
SV3	Flor	Growth phase	SB21	374000	35200000	0.616891608	2.577076523	0.343706434	4.65	0	507.92	0	0.99	0	55.95	0.21	419.26	2.5	0.66	2.94	0	2.83	0.65	35.29	0.05	24.02	0	0	4.73	0.07	10.1	19.39	0.000461689106487148	0	0.0788504283965728	0	0.000101591187270502	0	0.00646511627906977	1.59118727050184e-05	0.0650864137086903	0.000129253365973072	5.06731946144431e-05	0.000487392900856793	0	0.000287637698898409	8.17625458996328e-05	0.00280024479804162	4.65116279069767e-06
SV3	Flor	Growth phase	SB21	378000	32800000	0.511262871	3.236552037	0.399889756	6.24	0	632.15	0	1.22	0	74.33	1.01	577.28	2.33	2.24	3.6	0	3.31	1.54	52.16	0	33.54	0	0	4.74	0.06	12.62	34.05	0.000576988984088127	0	0.0914455324357405	0	0.000116523867809058	0	0.008003182374541	7.17258261933905e-05	0.0835074663402693	0.000112117503059976	0.000160342717258262	0.000554712362301102	0	0.000314320685434517	0.000180905752753978	0.00385703794369645	0
SV3	Flor	Growth phase	SB21	385000	36700000	0.539690658	3.441009491	0.455377741	10.04	0	633.64	0.49	1.82	0.11	75.45	1.25	584.3	4.44	8.35	3.45	0	3.2	1.93	42.66	0.23	36.69	0	0	7.91	0.09	10.53	16.24	0.00103818849449204	0	0.102558629130967	7.73561811505508e-05	0.000194859241126071	1.27294981640147e-05	0.00908984088127295	9.91432068543452e-05	0.0945733170134639	0.000239412484700122	0.000668543451652387	0.000595104039167687	0	0.000339779681762546	0.000253855569155447	0.00352949816401469	2.47246022031824e-05
SV3	Flor	Growth phase	SB21	391000	32100000	0.502901757	3.489117127	0.441192842	7.88	0	731.7	0.57	2.11	0	81.34	1.2	660.78	2.84	12.46	4.41	0.03	3.53	2.07	61.29	0.22	39.2	0	0	4.63	0.07	13.5	33.92	0.000713096695226438	0	0.103587025703794	7.78457772337821e-05	0.000197307221542228	0	0.00857111383108935	8.27417380660955e-05	0.0935466340269278	0.000134149326805386	0.000872215422276622	0.00066609547123623	3.18237454100367e-06	0.000327539779681763	0.000238188494492044	0.00443525091799266	2.03182374541004e-05
SV4	Flor	Growth phase	SB21	397000	99800000	0.642532357	3.467735956	0.52699757	1.02	0	203.26	0	0.32	0	24.2	0.37	173.55	0.78	0.26	1.13	0	1.04	0.44	15.04	0	10.61	0	0	0.51	0	5.25	13.33	0.000120639834881321	0	0.0377151702786378	0	3.90092879256966e-05	0	0.00334179566563467	3.3952528379773e-05	0.0322029927760578	4.85036119711042e-05	2.36326109391125e-05	0.000223323013415893	0	0.000126625386996904	6.66666666666667e-05	0.0014266253869969	0
SV4	Flor	Growth phase	SB21	395000	1.07e+08	0.649221248	3.078865896	0.485694484	0.82	0	146.12	0	0.24	0	16.67	0.3	125.67	0.29	0.2	0.87	0	0.69	0.31	13.48	0	7.29	0	0	0.47	0.04	3.94	9.58	0.000103611971104231	0	0.0290679050567595	0	3.20949432404541e-05	0	0.00246852425180599	2.89989680082559e-05	0.0250012383900929	1.91950464396285e-05	1.98142414860681e-05	0.000184210526315789	0	8.93704850361197e-05	5.00515995872033e-05	0.00137120743034056	0
SV4	Flor	Growth phase	SB21	404000	83900000	0.6015629	3.164390583	0.580538607	1	0	229.99	0	0.4	0	25.45	0.48	189.61	0.9	0.26	1.2	0	1.4	0.43	17.28	0	11.46	0	0	2.38	0.03	5.27	13.79	9.9484004127967e-05	0	0.0358757481940144	0	4.08668730650155e-05	0	0.00295490196078431	3.63261093911249e-05	0.0295776057791538	4.68524251805986e-05	2.02270381836945e-05	0.00019969040247678	0	0.000143137254901961	5.41795665634675e-05	0.00137760577915377	0
CBS4092	Flor	Growth phase	SB21	497000	57500000	0.684337926	3.275305411	0.424782862	27.43	0	436.97	0	1.17	3.64	55.53	0.59	453.57	2.61	2.77	2.49	0.12	3.66	3.37	54.89	0.12	26.4	0	0	49.77	0.13	8.67	21.94	0.00347745332695069	0	0.0866764959310675	0	0.000153183341311632	0.000525297048157013	0.0081985639061752	5.70607946385831e-05	0.0899684059358545	0.000172522738152226	0.000271325993298229	0.000527142173288655	1.9147917663954e-05	0.000476017233125898	0.000543034944949737	0.00556534226902824	1.49353757778842e-05
CBS4092	Flor	Growth phase	SB21	513000	50900000	NA	3.299359229	0.39265824	20.4	0	314.79	0	0.76	0.08	30.21	0.41	217.3	1.4	1.65	1.71	0.05	1.57	0.95	32.91	0.1	15.21	0	0	29.34	0.09	6.71	20.27	0.00228894207754907	0	0.0552741024413595	0	8.78889420775491e-05	1.05313547151747e-05	0.00394849210148396	3.5423647678315e-05	0.0381560555289612	8.21445667783629e-05	0.000143226424126376	0.000320536141694591	7.084729535663e-06	0.000180756342747726	0.000135950215414074	0.00295394925801819	1.1680229775012e-05
CBS4092	Flor	Growth phase	SB21	518000	49500000	0.614940682	3.392901855	0.441610045	24.79	0	346.7	0	1.01	0.06	34.96	0.57	292.12	2.82	2.64	1.38	0.1	2.36	4.62	42.28	0.14	19.31	0	0	27.11	0.1	7	25.06	0.00270483484921015	0	0.059202680708473	0	0.000114504547630445	7.46768788894208e-06	0.00444327429392054	4.72953566299665e-05	0.0498830062230732	0.000160651029200574	0.000223264719961704	0.000251603638104356	1.43609382479655e-05	0.000263858305409287	0.000640689325035902	0.00369018669219722	1.58927716610819e-05
CBS4092	Flor	Growth phase	SB21	514000	5.1e+07	0.742865722	4.012955834	0.447729021	32.52	0	497.21	0.36	1.14	0.07	48.81	0.88	388.11	3.48	2.67	2.32	0.12	2.94	4.99	58.48	0.12	23	0	0	23.69	0.11	7.93	16.52	0.00365572044040211	0	0.0874759214935376	6.12733365246529e-05	0.000132120631881283	8.80804212541886e-06	0.00639100047869794	7.56342747726185e-05	0.0682816658688368	0.00020411680229775	0.000232647199617042	0.000435998085208234	1.74246050741982e-05	0.000339301101005266	0.00071268549545237	0.00525935854475826	1.39779798946865e-05
ISVV-2D	Flor	Growth phase	SB21	487000	22500000	0.606579568	3.216507189	0.429928364	16.52	0	1115.13	0	2.52	0	106.66	2.91	922.45	11.01	2.74	7.9	0	5.46	2.24	126.05	0.17	56.12	0	0	4.13	0.36	22.91	63.13	0.00183494105037513	0	0.193796784565916	0	0.000289817792068596	0	0.0137963558413719	0.000246945337620579	0.160309967845659	0.000637513397642015	0.000235369774919614	0.00146452304394427	0	0.000621650589496249	0.000316398713826367	0.0111969989281886	1.92926045016077e-05
ISVV-2D	Flor	Growth phase	SB21	492000	22900000	0.736176831	3.443682138	0.388069008	8.24	0	982.56	0	2.13	0	101.16	2.55	814.41	5.99	0	5.87	0	4.6	2.27	64.31	0.24	41.63	0	0	2.58	0.32	18.99	61.54	0.000931189710610933	0	0.173792068595927	0	0.000248660235798499	0	0.0133170418006431	0.000220364415862808	0.144051446945338	0.000353269024651661	0	0.00110739549839228	0	0.000533333333333333	0.00032583065380493	0.00581479099678457	2.78670953912111e-05
ISVV-2D	Flor	Growth phase	SB21	488000	22500000	NA	3.066838987	0.456073079	7.03	0	816.71	0	1.82	0	94.77	2.19	688.26	5.3	0	4.96	0	4.7	1.69	73.42	0.34	40.3	0	0	1.89	0.31	18.04	63.14	0.000780278670953912	0	0.141934405144695	0	0.000208788853161844	0	0.0122576634512326	0.000186066452304394	0.119611575562701	0.000306966773847803	0	0.000918327974276527	0	0.000535476956055734	0.000238370846730975	0.00652218649517685	3.81564844587353e-05
DBVPG4695	Flor	Growth phase	SB21	386000	20800000	0.564773999	3.785780884	0.273060078	28.33	0	964.69	0	2.26	0	106.14	2.29	834.58	1.48	2.26	5.14	0	4.75	3.42	80.5	0.21	50.95	0	0	66.35	0.21	17.4	21.41	0.00213589743589744	0	0.113833288349078	0	0.000176338281601439	0	0.00932199730094467	0.00013225371120108	0.0984798920377868	5.82546108861898e-05	0.000131938821412506	0.000646783625730994	0	0.000367161493477283	0.000327800269905533	0.00485560053981107	1.6059379217274e-05
DBVPG4695	Flor	Growth phase	SB21	351000	36200000	0.69269904	3.319404077	0.263742547	31.1	0.16	884.52	0	2.07	0.13	91.99	2.15	721.13	2.47	2.02	6.65	0.18	4.97	4.37	82.12	0.24	47.28	0.35	0	59.58	0.14	15	14.16	0.00408191632928475	3.36932073774179e-05	0.181648582995951	0	0.000280566801619433	2.01529464687359e-05	0.0140607737291948	0.000216014394961763	0.148093927125506	0.000169410706252812	0.000205308142150247	0.00145605038236617	3.02294197031039e-05	0.000669455690508322	0.00072834008097166	0.00862073774179037	3.14889788573999e-05
DBVPG4695	Flor	Growth phase	SB21	358000	46500000	0.546379549	3.392901855	0.275980498	32.42	0.08	587.87	0	1.74	0.09	69.42	0.91	481.92	2.26	1.16	5.75	0.15	4.3	2.37	54.43	0.12	36.38	0	0	76.84	0.19	12.81	10.35	0.00546459739091318	2.17273954116059e-05	0.155078812415655	0	0.000303868645973909	1.6374269005848e-05	0.0136306342780027	0.000117453891138102	0.127128565002249	0.000198380566801619	0.000150832208726946	0.00161695906432749	3.18038686459739e-05	0.00074408457040036	0.000507917228969861	0.00734008097165992	1.98380566801619e-05
F15	Wine	Growth phase	SB21	305000	71600000	0.586512895	3.565287552	0.386122061	5.04	0	532.48	0	0.99	0.09	58.27	1.03	448.07	1.52	0.68	3.46	0	3.02	1.58	32.15	0.09	25.95	0	0	6.37	0.1	10.07	12.58	0.00052119140625	0	0.0862414202008929	0	0.000105845424107143	1.11746651785714e-05	0.00702434430803571	8.12360491071429e-05	0.0725701590401786	8.22405133928571e-05	5.41155133928571e-05	0.000597530691964286	0	0.000320298549107143	0.000208049665178571	0.00266195591517857	9.54241071428571e-06
F15	Wine	Growth phase	SB21	332000	61300000	NA	3.098910744	0.335084241	8.31	0	421.59	0.08	0.74	0.07	39.61	0.76	342.32	1.13	0.7	2.34	0.11	2.05	1	30.3	0.12	19.99	0	0	2.93	0.04	7.96	18.59	0.000736146763392857	0	0.0584593191964286	1.07979910714286e-05	6.79268973214286e-05	7.03125e-06	0.00408829520089286	5.17299107142857e-05	0.0474669642857143	5.22321428571429e-05	4.77120535714286e-05	0.00034541015625	1.21791294642857e-05	0.000186453683035714	0.000112876674107143	0.00214767020089286	1.0546875e-05
F15	Wine	Growth phase	SB21	327000	66500000	0.55306844	3.32875834	0.43076277	5.37	0	406.17	0	0.88	0.14	41.86	0.95	326.91	1.24	0.95	2.15	0.22	1.99	1.03	22.39	0.13	18.81	0	0	2.92	0.04	7.53	16.98	0.000516545758928571	0	0.0610988002232143	0	8.7890625e-05	1.58203125e-05	0.00468708147321429	6.99358258928571e-05	0.0491753069196429	6.20256696428571e-05	7.06891741071429e-05	0.000345033482142857	2.63671875e-05	0.00019599609375	0.000125181361607143	0.00172152622767857	1.29324776785714e-05
F33	Wine	Growth phase	SB21	385000	1.84e+08	NA	3.700256198	0.364705646	1.79	0	158.53	0	0.29	0.03	16.21	0.34	116.24	0.22	0	1.09	0.03	0.76	0.44	12.15	0.04	7.37	0	0	2.43	0.03	3.01	5.19	0.000210166666666667	0	0.0291949444444444	0	3.55555555555556e-05	4.22222222222222e-06	0.00222138888888889	3.07222222222222e-05	0.0214076666666667	1.33888888888889e-05	0	0.000214444444444444	5.22222222222222e-06	9.15555555555556e-05	6.56111111111111e-05	0.00114416666666667	4.55555555555556e-06
F33	Wine	Growth phase	SB21	391000	1.76e+08	0.558085108	3.485108158	0.36150709	1.3	0	105.59	0	0.19	0	10.41	0.03	134.16	0.85	0.09	0.36	0	0.63	0.11	14.25	0.03	5	0	0	1	0.04	3.08	7.16	0.0001465	0	0.0186	0	2.20555555555556e-05	0	0.00136505555555556	2.5e-06	0.0236334444444444	4.99444444444444e-05	8.05555555555556e-06	6.69444444444444e-05	0	7.26111111111111e-05	1.51111111111111e-05	0.00128272222222222	3.11111111111111e-06
GN	Wine	Growth phase	SB21	385000	1.71e+08	0.70524071	3.557269612	0.296006237	1.08	0	79.99	0	0.13	0	9.24	0.1	66.03	0.18	0.11	0.65	0	0.37	0.23	8.23	0.04	3.95	0	0	0.95	0	1.94	7.14	0.000190970978144034	0	0.0220721067717664	0	2.34682909351487e-05	0	0.00189690075241849	1.30777499104264e-05	0.0182199032604801	1.65711214618416e-05	1.43317807237549e-05	0.000189896094589753	0	6.76280902902186e-05	5.25797205302759e-05	0.00116060551773558	6.89716947330706e-06
GN	Wine	Growth phase	SB21	377000	1.72e+08	NA	3.307377168	0.265828561	2.14	0	130.58	0	0.27	0	14.68	0.29	107.64	0.13	0	1.32	0	0.65	0.43	7.96	0.02	6.08	0	0	2.09	0.03	2.71	3.74	0.000380329630956646	0	0.0362435506986743	0	4.9355069867431e-05	0	0.00303251522751702	3.94123969903261e-05	0.0298769258330348	1.18237190970978e-05	0	0.000390003582945181	0	0.000117610175564314	9.69186671443927e-05	0.00112916517377284	4.12038695807954e-06
GN	Wine	Growth phase	SB21	390000	1.58e+08	0.776310178	3.519852562	0.272086604	0.6	0	109.96	0	0.2	0	13.46	0.25	93.81	0.21	0.17	0.65	0	0.56	0.33	9.59	0.05	5.77	0	0	0.38	0	3.41	9.28	9.70978144034396e-05	0	0.0280360085990684	0	3.32318165532067e-05	0	0.00255356503045503	3.1171623074167e-05	0.0239200107488355	1.80938731637406e-05	2.11393765675385e-05	0.000177087065567897	0	9.3335721963454e-05	6.81655320673594e-05	0.00124928341096381	7.70333213901827e-06
GN	Wine	Growth phase	SB21	379000	1.79e+08	0.75958795	3.311386138	0.265828561	0.53	0	100.74	0	0.19	0	11.19	0.2	84.76	0.15	0	0.56	0	0.47	0.3	9.94	0.04	5.45	0	0	0.22	0.02	2.61	6.34	9.71873880329631e-05	0	0.029101128627732	0	3.69043353636689e-05	0	0.00240576854174131	2.76782515227517e-05	0.024484593335722	1.46005016123253e-05	0	0.000171085632389824	0	8.99319240415622e-05	7.04048728054461e-05	0.0014675743461125	7.97205302758868e-06
M2	Wine	Growth phase	SB21	316000	90500000	0.544707326	3.248578946	0.422001509	4.64	0	245.13	0	0.49	0	24.73	2.9	214.85	1.71	0.29	2.16	0.03	1.49	0.2	31.36	0.05	16.86	0	0	7.29	0.08	4.96	5.86	0.000578511627906977	0	0.0478007043189369	0	6.32691029900332e-05	0	0.00358899667774086	0.000276757475083056	0.0418968239202658	0.000111109634551495	2.81063122923588e-05	0.000449461794019934	4.66445182724253e-06	0.000190883720930233	3.21727574750831e-05	0.0031254219269103	5.86046511627907e-06
M2	Wine	Growth phase	SB21	315000	100000000	0.793032405	3.291341289	0.345514313	2.3	0	146.11	0	0.35	0.04	16.2	0.47	109.27	0.37	0.33	1.89	0.08	0.84	0.74	10.99	0.06	9.01	0	0	8.35	0.01	4.02	3.98	0.00031646511627907	0	0.031482657807309	0	5.04717607973422e-05	5.50166112956811e-06	0.00259726245847176	4.9514950166113e-05	0.0235448372093023	2.6671096345515e-05	3.54019933554817e-05	0.000434990033222591	1.41129568106312e-05	0.000118883720930233	0.000130006644518272	0.00121060465116279	8.01328903654485e-06
M2	Wine	Growth phase	SB21	326000	8.4e+07	0.636958281	2.825632644	0.30699258	1.61	0	266.64	0	0.41	0	27.92	0.69	218.35	0.7	0	2.05	0	1.3	0.75	18.22	0	13.82	0	0	6.58	0.04	5.13	8.8	0.000186578073089701	0	0.0482615282392027	0	4.90365448504983e-05	0	0.00376170099667774	6.14750830564784e-05	0.0395213023255814	4.221926910299e-05	0	0.000396598006644518	0	0.000154644518272425	0.00011063122923588	0.00168613953488372	0
M2	Wine	Growth phase	SB21	319000	95100000	NA	3.167063229	0.34509711	1.45	0	249.41	0	0.4	0	25.91	0.66	202.59	0.69	0.18	2.18	0	1.36	0.85	17.65	0.05	42.65	0	0	8.39	0.07	4.79	9.24	0.000190405315614618	0	0.0511076810631229	0	5.41794019933555e-05	0	0.00395234551495017	6.59003322259136e-05	0.041514219269103	4.72425249169435e-05	1.86578073089701e-05	0.000476372093023256	0	0.000182152823920266	0.000141488372093023	0.0018490365448505	6.33887043189369e-06
RB4	Wine	Growth phase	SB21	295000	2.37e+08	0.581496226	3.424973612	0.35566625	0.38	0	88.34	0	0.14	0	9.72	0.12	67.09	0.11	0	0.47	0	0.46	0.22	5.65	0	4.4	0	0	0.14	0.01	1.82	3.9	4.69783352337514e-05	0	0.0172044697833523	0	1.85632839224629e-05	0	0.00140880273660205	1.14937286202965e-05	0.0130652223489168	7.43443557582668e-06	0	9.84720638540479e-05	0	5.90193842645382e-05	3.52565564424173e-05	0.000562098061573546	0
RB4	Wine	Growth phase	SB21	301000	2.21e+08	0.629990686	3.7176284	0.35858667	0.63	0	103.54	0	0.16	0	11.27	0.3	87.48	0.21	0.14	0.68	0	0.49	0.28	10.57	0.04	5.13	0	0	0.34	0.03	2.74	7.93	7.26111744583808e-05	0	0.0188026909920182	0	1.91106043329532e-05	0	0.0015236488027366	2.64994298745724e-05	0.0158869783352337	1.26339794754846e-05	1.27251995438997e-05	0.000131949828962372	0	5.8745724059293e-05	4.16419612314709e-05	0.000981299885974914	5.29076396807298e-06
RB4	Wine	Growth phase	SB21	320000	2.09e+08	0.605186049	2.673291796	0.314085029	0.43	0	101.69	0	0.15	0	10.69	0.27	83.72	0.18	0	0.53	0	0.46	0.26	5.57	0.02	4.43	0	0	0.22	0.03	2.2	4.66	4.72976054732041e-05	0	0.0174633523375143	0	1.67388825541619e-05	0	0.00136597491448119	2.24401368301026e-05	0.0143777423033067	1.01710376282782e-05	0	9.77423033067275e-05	0	5.21322690992018e-05	3.58950969213227e-05	0.00048866590649943	2.64538198403649e-06
RB4	Wine	Growth phase	SB21	316000	2.1e+08	0.554740662	3.156372643	0.364010308	0.46	0	96.45	0	0.13	0	9.38	0.18	77.55	0.14	0	0.55	0	0.34	0.22	6.49	0.04	4.43	0	0	0.32	0	2.16	6.45	5.04903078677309e-05	0	0.0166441505131129	0	1.52793614595211e-05	0	0.00120469783352338	1.48232611174458e-05	0.0133813454960091	8.11858608893957e-06	0	0.000101208665906499	0	3.84492588369441e-05	3.06499429874572e-05	0.000572770809578107	4.60661345496009e-06
SB	Wine	Growth phase	SB21	471000	64100000	0.717782381	3.082874866	0.341342284	3.51	0	520.26	0	0.7	0	55.11	1.09	460.04	1.78	0.46	4.35	0	2.93	2.05	44.07	0.1	28.19	0.1	0	8.71	0.15	10.62	32.28	0.000472586167541657	0	0.109712485733851	0	9.73293768545994e-05	0	0.00864989728372518	0.000112303127139922	0.0970127368180781	0.000124902990184889	4.76603515179183e-05	0.000978224149737503	0	0.000405204291257704	0.000351152704861904	0.00475087879479571	1.33302898881534e-05
SB	Wine	Growth phase	SB21	468000	56100000	NA	2.986659593	0.345931516	3.24	0	321.28	0	0.54	0.1	31.34	0.58	247.2	0.83	0	2.52	0.09	1.87	1.14	28.86	0.1	16.76	0	0	5.48	1.02	6.54	22.24	0.000382378452408126	0	0.0592945902761927	0	6.57384158867838e-05	1.33302898881534e-05	0.00430477060031956	5.25907327094271e-05	0.045623373658982	5.09472723122575e-05	0	0.000495046792969642	1.36955033097466e-05	0.000226067107966218	0.000171467701438028	0.00272303127139922	1.18694362017804e-05
SB	Wine	Growth phase	SB21	480000	51700000	0.917613001	3.437000522	0.395300524	5.64	0	571.9	0.31	0.78	0.1	56.55	0.72	452.5	0.76	0.6	3.46	0.11	3.21	1.45	48.93	0.07	31.58	0	0	7.46	0.52	11.14	22.08	0.000613010728144259	0	0.0972713079205661	5.0216845469071e-05	8.76512211823784e-05	1.24172563341703e-05	0.00715873088335996	6.02602145628852e-05	0.076963433006163	4.30951837480027e-05	5.07646656014609e-05	0.000627436658297192	1.4973750285323e-05	0.000357361333028989	0.000200684775165487	0.0042540059347181	8.03469527505136e-06
VL3	Wine	Growth phase	SB21	336000	2.2e+08	0.705519414	3.074188765	0.311999014	0.48	0	77.11	0	0.12	0	9.09	0.2	66.31	0.17	0.15	0.56	0	0.4	0.27	6.84	0	3.79	0	0	1.74	0	2.24	6.02	5.58268933539413e-05	0	0.0141714064914992	0	1.48840803709428e-05	0	0.00124270479134467	1.79907264296754e-05	0.0121865378670788	1.02009273570325e-05	1.34003091190108e-05	0.000108825347758887	0	4.87326120556414e-05	4.00618238021638e-05	0.000642565687789799	0
VL3	Wine	Growth phase	SB21	330000	2.17e+08	0.563101776	3.902041005	0.37444038	0.92	0.02	132.65	0	0.22	0	15.38	0.26	106.16	0.41	0.34	0.81	0	0.48	0.35	11.71	0.04	6.92	0	0	1.88	0.03	3.49	6.21	0.000106089644513138	2.78207109737249e-06	0.0240456259659969	0	2.62442040185471e-05	0	0.00207533230293663	2.28593508500773e-05	0.0192448377125193	2.46213292117465e-05	3.04636785162288e-05	0.000157279752704791	0	5.69860896445131e-05	5.19783616692427e-05	0.00108459041731066	4.35857805255023e-06
VL3	Wine	Growth phase	SB21	340000	2.1e+08	0.568118444	3.260605855	0.369851148	0.9	0	152.33	0	0.25	0	16.04	0.21	133.74	0.46	0	0.74	0	0.84	0.45	13.72	0.01	8.2	0	0	0.4	0.03	3.19	8.71	0.000100340030911901	0	0.0267228593508501	0	2.91653786707883e-05	0	0.00209420401854714	1.81761978361669e-05	0.0234614374034003	2.68006182380216e-05	0	0.000137666151468315	0	9.66306027820711e-05	6.43122102009274e-05	0.00123051004636785	1.43740340030912e-06
X5	Wine	Growth phase	SB21	385000	77200000	0.64420458	3.03075826	0.393909848	3.38	0	359.27	0	0.83	0	35.47	0.61	295.4	1.54	0.69	2.68	0	1.59	0.77	31.97	0.12	19.87	0	0	22.82	0.1	5.9	21.01	0.000398539661466976	0	0.0663369399269831	0	0.000101028874875539	0	0.00487474278128111	5.4829074012612e-05	0.0545440424825755	9.49220046465317e-05	6.26617988715566e-05	0.000527580484566877	0	0.000191835380019914	0.000115233986060405	0.00301705940922668	1.46033853302356e-05
X5	Wine	Growth phase	SB21	390000	79100000	0.574807335	3.148354704	0.367765134	2.7	0	308.42	0	0.7	0.04	29.03	0.59	228.51	1.52	0	1.52	0	1.29	0.75	29.26	0.08	14.45	0	0	11.46	0.12	5.55	19.81	0.000326717557251908	0	0.0583502157318287	0	8.72220378360438e-05	5.4430799867242e-06	0.00408722203783604	5.4430799867242e-05	0.0432309326252904	9.61168270826419e-05	0	0.000307600398274145	0	0.000160504480584135	0.000115897776302688	0.00282987056090275	9.82409558579489e-06
X5	Wine	Growth phase	SB21	388000	74900000	0.626924945	2.941892765	0.300317333	2.24	0	487.12	0	2.53	0	48.19	1.01	384.1	1.49	0.45	2.33	0	2.11	1.01	36.98	0.17	22.8	0	0	17.77	0.39	8.24	33.25	0.000256488549618321	0	0.0872643876535015	0	0.000300033189512114	0	0.0064248257550614	8.82841022236973e-05	0.0688096913375373	8.90806505144374e-05	3.98274145370063e-05	0.000445801526717557	0	0.000247195486226352	0.000146564885496183	0.00338612678393628	2.01792233654165e-05
X5	Wine	Growth phase	SB21	394000	70100000	0.672632367	3.379538623	0.373884109	3.25	0	493.99	0.2	2.26	0	55.52	0.94	433.19	2.1	0.64	3.21	0	2.16	1.03	44.74	0.27	29.69	0	0	20.56	0.16	9.56	32.05	0.000348622635247262	0	0.0828242947228676	3.22602057749751e-05	0.000251045469631596	0	0.00692824427480916	7.67341520079655e-05	0.072629936939927	0.000117225356787255	5.32359774311318e-05	0.000574709591769001	0	0.000237371390640558	0.000140192499170262	0.0038341851974776	2.9737802854298e-05
Y-1301	Flor	Growth phase	SB21	528000	2.7e+07	0.389190609	3.300695552	0.683587721	5.64	0	1230.07	1.16	0.73	0	118.01	1.51	957.72	6.7	0	5.72	0	3.97	2.53	89.04	0	54	0	0	1.17	0.27	18.78	45.02	0.000613795518207283	0	0.209504201680672	0.000191526610644258	8.22829131652661e-05	0	0.0149590336134454	0.000126050420168067	0.163119047619048	0.000380602240896359	0	0.00103851540616247	0	0.000443627450980392	0.000349439775910364	0.00775175070028011	0
Y-1301	Flor	Growth phase	SB21	534000	24800000	0.565052703	3.158377128	0.548553053	0	0	0	0	0	0	0	0	0	0	0	0	0	0	0	0	0	0	0	0	0	0	0	0	NA	NA	NA	NA	NA	NA	NA	NA	0	NA	NA	NA	NA	NA	NA	NA	NA
Y-1301	Flor	Growth phase	SB21	531000	22800000	0.585119376	2.994009371	0.435908272	5.96	0	1189.84	0.92	0.92	0	123.16	0.98	1001.76	6.02	2.2	5.86	0	3.74	3.36	72.88	0	57.86	0	0	0	0.23	18.62	27.27	0.00054796918767507	0	0.171128851540616	0.000128151260504202	8.71848739495798e-05	0	0.0131834733893557	6.86274509803922e-05	0.144077731092437	0.000288515406162465	0.000156512605042017	0.000898459383753501	0	0.000352941176470588	0.00039250700280112	0.00535819327731092	0
Y-1301	Flor	Growth phase	SB21	537000	2.2e+07	0.446046183	3.966184521	0.74408214	4.97	0	982.29	0.93	1.28	0	100.37	0.83	854.16	4.24	2.76	5.34	0	2.71	3.4	56.46	0	50.74	0	0	0.6	0	17.9	25.84	0.000440826330532213	0	0.136321078431373	0.000124649859943978	0.000117647058823529	0	0.0103672969187675	5.63725490196078e-05	0.118538865546218	0.000196078431372549	0.000189425770308123	0.000790266106442577	0	0.000246848739495798	0.000383403361344538	0.00400525210084034	0
S34V	Flor	Stationary phase	SB21	348000	81400000	1.265435334	2.739439796	0.379029612	1.78	0.34	330.97	0.28	1.31	0	53.5	3.37	182.54	3.29	0	6.06	0	15.49	1.62	80.86	0.09	18.96	0.5	0	33.44	0.08	11.48	65.07	0.000227400068329347	6.79193713700034e-05	0.0663307140416809	5.43901605739665e-05	0.000173829859924838	0	0.00798073112401777	0.000329894089511445	0.0365833959685685	0.000219610522719508	0	0.00129497779296208	0	0.00203498462589682	0.000264024598565084	0.00828384010932696	1.21626238469423e-05
S34V	Flor	Stationary phase	SB21	343000	64200000	1.220285319	2.875744765	0.403644582	10.92	0.36	287.26	0.13	1.31	0	46.87	2.21	189	2.57	2.66	5.97	0.14	11.97	1.56	64.27	0.1	15.7	0.41	0	27.21	1.12	9.66	50.34	0.00110269900922446	5.76699692517936e-05	0.045405261359754	2.04988042364195e-05	0.000136932012299283	0	0.00551431499829177	0.000171096686026648	0.0298738640245986	0.000135292107960369	0.000207721216262385	0.00100580799453365	1.81756064229587e-05	0.00123990433891356	0.000200341646737274	0.00519248377177998	1.06593782029382e-05
S34V	Flor	Stationary phase	SB21	351000	63900000	1.193529755	2.530973372	0.413240249	9.66	0.25	271.41	0	1.14	0	42.27	1.5	159.41	2.48	0.96	3.79	0.12	10.57	1.14	63.17	0.08	15.34	0.16	0	20.72	0.13	8.36	25.74	0.000971643320806286	3.96310215237445e-05	0.0426992825418517	0	0.000118346429791595	0	0.00494977792962077	0.000115339938503587	0.0250791937137	0.0001299624188589	7.46156474205671e-05	0.000636146224803553	1.54424325247694e-05	0.00108971643320806	0.000145678168773488	0.00507960368978476	8.47283908438674e-06
S34V	Flor	Stationary phase	SB21	344000	83200000	1.4245752	3.042117007	0.307409782	1.21	0.13	152.87	0.08	0.69	0.05	25.2	1.45	85.19	1.53	1.11	2.47	0.15	5.85	0.7	38.44	0.11	8.59	0.17	0	17.5	0.33	4.95	27.36	0.000158250768705159	2.70584215920738e-05	0.0313141100102494	1.5032456440041e-05	9.27912538435258e-05	7.78954560983943e-06	0.00384229586607448	0.00014526819268876	0.0174503587290741	0.000104270584215921	0.000112743423300307	0.000540485138366929	2.56918346429792e-05	0.000785514178339597	0.000115613255893406	0.00402528185855825	1.40758455756748e-05
SV3	Flor	Stationary phase	SB21	353000	65600000	0.942696342	2.819619189	0.435352002	10.97	0.25	310.68	0.05	1	0	37.65	1.7	166.01	2.79	1.85	1.82	0	7.01	2.1	61.53	0.05	13.62	0.36	0	11.89	0.17	7.54	12.9	0.00123312944288312	4.47842618614647e-05	0.0546296577946768	8.48074061828401e-06	0.000116349809885932	0	0.0049277566539924	0.00014610679451149	0.029191155562903	0.000163514630517441	0.000161134071747396	0.000341461398578277	0	0.00080775334766077	0.000299206480409985	0.0055306331625062	5.35625723260043e-06
SV3	Flor	Stationary phase	SB21	351000	69100000	1.012929698	3.172408522	0.392380104	8.99	0.15	223.43	0	0.86	0	31.28	1	151.98	2.54	1.89	1.43	0.06	4.95	1.62	41.68	0.06	13.62	0.2	0	6.69	0.14	6.94	24.66	0.00106396098528682	2.84179203174078e-05	0.0413852702926104	0	0.000104744585881964	0	0.00431282856670524	9.06100181848239e-05	0.0281495123160853	0.000156968093899818	0.000173185650520747	0.000281501074557778	8.6295255414118e-06	0.000601537444205654	0.000243560919160192	0.00394637130104149	7.43924615638949e-06
SV3	Flor	Stationary phase	SB21	335000	70100000	1.125804734	3.15904529	0.305880038	10.46	0.14	243.12	0	1.74	0.11	30.64	1.3	142.26	1.88	2.95	1.59	0.23	6.22	1.91	43.58	0.16	14.62	0.25	0	5.23	0.19	5.93	25.78	0.00125559596627542	2.58885766242354e-05	0.0456838155066953	0	0.00021677963299719	1.44321375433956e-05	0.00428560092577286	0.000119325508348487	0.0267306992891387	0.000117540089270954	0.000274061828401389	0.000319143660109109	3.4666887088775e-05	0.000766242354108117	0.000290874524714829	0.00418561745743098	2.00859646222516e-05
S4V	Flor	Stationary phase	SB21	401000	65800000	1.118279731	3.160381613	0.460384175	6.79	0.18	182.15	0	0.84	0	27.31	1.24	105.33	1.45	0.79	1.79	0	6.08	1.33	40.74	0.16	10.84	0.28	0	18.26	0.57	5.11	27.78	0.000848145094806266	3.59439406430338e-05	0.0356032976092333	0	0.000108326463314097	0	0.00397312448474856	0.000118219291014015	0.0205884583676834	9.44765045342127e-05	7.66694146743611e-05	0.000372300082440231	0	0.000778565539983512	0.00021154163231657	0.00407007419620775	2.07749381698269e-05
S4V	Flor	Stationary phase	SB21	397000	53700000	1.019618589	3.000022825	0.663979185	11	0.2	183.89	0	1.01	0	24.92	1.25	102.24	4.56	1.09	1.57	0	5.42	1.13	42.54	0.07	9.17	0.35	0	23.11	0.14	5.32	31.31	0.00112118713932399	3.28112118713932e-05	0.0293332234130256	0	0.000106677658697444	0	0.00295894476504534	9.72794723825227e-05	0.0163094806265458	0.000242704039571311	8.59027205276175e-05	0.000266446826051113	0	0.000567188788128607	0.000146084089035449	0.00346875515251443	7.74938169826875e-06
S4V	Flor	Stationary phase	SB21	399000	67600000	1.167610303	2.89846226	0.444808601	6.25	0.25	231.4	0	1.31	0.21	34.39	1.78	141.28	4.1	1.72	1.96	0.43	9.4	1.56	52.7	0.35	12.44	0.51	0	21.54	0.1	6.2	46.24	0.000802308326463314	5.09480626545754e-05	0.0464656224237428	0	0.000174113767518549	3.00082440230833e-05	0.00513932399010717	0.000174938169826876	0.0283704863973619	0.000274361088211047	0.000170486397361913	0.000419785655399835	7.00741962077494e-05	0.00123726298433636	0.000254080791426216	0.00540972794723825	4.53421269579555e-05
S4V	Flor	Stationary phase	SB21	393000	55500000	NA	2.822291836	0.550778135	12.38	0.49	370.16	0.51	1.97	0	53	2.29	215.66	11.73	1.75	3.1	0	11.03	1.81	92.52	0.59	18.91	1.26	0	25.41	0.35	8.95	109.27	0.00130436933223413	8.06265457543281e-05	0.0610247320692498	8.14509480626546e-05	0.000214509480626546	0	0.00650272052761748	0.000184336356141797	0.0355538334707337	0.000644517724649629	0.000142786479802143	0.000545589447650453	0	0.00119208573784007	0.00024237427864798	0.00779703215169002	6.34789777411377e-05
CBS4092	Flor	Stationary phase	SB21	423000	57500000	NA	3.163054259	0.408511949	24.85	0.07	286.59	0.08	1.14	0	39.75	1.49	139.06	4.5	1.95	2.25	0	7.08	0.99	57.07	0.19	13.21	0.25	0	69.49	0.2	6.31	34.64	0.00256277258566978	1.07476635514019e-05	0.0462440809968847	1.26168224299065e-05	0.000121651090342679	0	0.00477429906542056	0.000117757009345794	0.0224380062305296	0.000242211838006231	0.000155919003115265	0.000386604361370717	0	0.000748753894080997	0.000129283489096573	0.00470700934579439	1.94704049844237e-05
CBS4092	Flor	Stationary phase	SB21	443000	66100000	1.003732473	2.918507108	0.302959618	37.45	0.1	310.96	0	1.2	0	44.71	1.67	163.66	3.2	2.32	1.92	0.13	8.77	1.05	62.33	0.1	17.05	0.08	0	58.63	0.22	7.59	15.42	0.00443940809968847	1.83800623052959e-05	0.0576811526479751	0	0.000147352024922118	0	0.00617211838006231	0.000151713395638629	0.0303579439252336	0.000198130841121495	0.000213239875389408	0.000379906542056075	2.02492211838006e-05	0.00106635514018692	0.000158566978193146	0.0059095015576324	1.24610591900312e-05
CBS4092	Flor	Stationary phase	SB21	433000	6.9e+07	1.070063975	3.106260522	0.357056926	25.23	0.12	229.68	0.08	2.27	0	32.92	0.99	119.66	4.08	1.64	1.74	0	7	1.04	52.08	0.21	12.53	0.18	0	20.52	0.11	4.88	29.33	0.00312227414330218	2.27414330218069e-05	0.0444738317757009	1.57320872274143e-05	0.00029018691588785	0	0.00474376947040498	9.40809968847352e-05	0.0231696261682243	0.000263084112149533	0.000157320872274143	0.000358411214953271	0	0.000888473520249221	0.000162928348909657	0.00515498442367601	2.63239875389408e-05
ISVV-2D	Flor	Stationary phase	SB21	472000	20800000	1.1600853	2.955924159	0.351494221	5.37	0.63	887.41	0.42	21.68	0	120.19	6.9	444.63	11.32	4.82	7.38	0	32.32	5.65	196.28	0.18	49.22	0.85	0	47.5	0.91	23.92	130.75	0.000572808320950966	0.00010520059435364	0.148235215453195	6.82020802377415e-05	0.00239465081723626	0	0.0149424962852897	0.000563447251114413	0.0742720653789005	0.000630312035661219	0.00039851411589896	0.00131545319465082	0	0.00353893016344725	0.000766270430906389	0.0167594353640416	2.00594353640416e-05
ISVV-2D	Flor	Stationary phase	SB21	461000	21600000	1.14754363	2.802246987	0.390155022	18.67	0.78	712.86	0	16.49	0	108.42	4.75	416.99	8.23	4.94	6.06	0	27.4	4.85	128.8	0	40.64	0.66	0	30.58	0.54	22.18	70.03	0.00206968796433878	0.000135512630014859	0.123657949479941	0	0.00189182763744428	0	0.0139974739970282	0.00040297176820208	0.0723338781575037	0.000476077265973254	0.000423922734026746	0.00112154531946508	0	0.00311500742942051	0.000682912332838039	0.0114205052005944	0
ISVV-2D	Flor	Stationary phase	SB21	467000	24900000	1.051669525	2.320502463	0.392519172	17.11	0.55	685.99	0	10.1	0	97.6	4.94	380.87	4.08	4.33	5.18	0.21	19.84	3.88	139.18	0.07	42.14	0	0	37.32	0.59	18.87	34.21	0.00218603268945022	0.000110104011887073	0.137178008915305	0	0.00133595839524517	0	0.0145265973254086	0.000482763744427935	0.0761621099554235	0.000271916790490342	0.000427934621099554	0.00110549777117385	3.38781575037147e-05	0.00260104011887073	0.000629420505200594	0.0142261515601783	8.91530460624071e-06
DBVPG4695	Flor	Stationary phase	SB21	427000	75400000	1.175971416	3.15102735	0.295449966	2.72	0.23	321.77	0.1	2.65	0	44.94	1.42	141.98	1.4	1.91	1.92	0	8.06	2.72	78.42	0.07	17.69	0.11	0	17.05	0.24	7.9	10.27	0.000381553398058252	5.08090614886731e-05	0.0707268608414239	2.0873786407767e-05	0.00038495145631068	0	0.00735210355987055	0.000152750809061489	0.0312092233009709	0.000102750809061489	0.000207605177993527	0.000449029126213592	0	0.00116148867313916	0.000485760517799353	0.00881084142394822	1.03559870550162e-05
DBVPG4695	Flor	Stationary phase	SB21	416000	9.3e+07	0.96610746	2.803583311	0.290582599	1.12	0.1	191.6	0.16	1.43	0	25.76	0.81	91.14	0.76	0.86	1.19	0	5.1	1.95	49.02	0.04	11.17	0	0	11.01	0.2	4.29	8.34	0.000194498381877023	2.73462783171521e-05	0.0519464401294498	4.25566343042071e-05	0.000256796116504854	0	0.00519741100323625	0.000107766990291262	0.0247088996763754	6.87702265372168e-05	0.00011537216828479	0.000342880258899676	0	0.000906148867313916	0.000428802588996764	0.00679288025889968	7.11974110032362e-06
F15	Wine	Stationary phase	SB21	404000	70300000	1.149215852	2.870399472	0.378056138	6.86	0.2	315.81	0.16	1.32	0.04	39.34	1.48	161.38	4.13	1.44	3.2	0.15	7.87	1.88	49.2	0.1	16.63	0.42	0	29.01	0.22	6	42.2	0.000741685588353145	3.47268598904768e-05	0.053422599171898	2.5911580072125e-05	0.000147188459997329	5.07546413783892e-06	0.00495298517430212	0.000122078268999599	0.0273002537732069	0.000232803526111927	0.000120208361159343	0.000578068652330707	2.00347268598905e-05	0.000872178442633899	0.000258047281955389	0.00425404033658341	1.06851876586083e-05
F15	Wine	Stationary phase	SB21	401000	64500000	NA	3.427646259	0.385982993	8.02	0.15	253.49	0.09	1.19	0	32.69	1.06	119.55	4.23	1.41	3.55	0	8.04	1.55	51.75	0.07	13.9	0.26	0	35.85	0.14	7.95	23.9	0.000795378656337652	2.31067183117403e-05	0.0393429945238413	1.38907439561907e-05	0.000122078268999599	0	0.00377627888339789	8.06731668224923e-05	0.0185556297582476	0.000219046347001469	0.000108187525043409	0.000587952450914919	0	0.000817683985574997	0.000195806063843996	0.00410564979297449	7.47963136102578e-06
F15	Wine	Stationary phase	SB21	421000	65200000	1.193529755	2.735430826	0.373188771	8.96	0.08	183.97	0	0.79	0	22.52	0.67	74.95	2.91	1.56	2.63	0	5.06	1.1	44.29	0.07	10.36	0.06	0	35.29	0.11	5.48	12.32	0.000898223587551756	1.24215306531321e-05	0.0288628289034326	0	8.22759449712836e-05	0	0.00262935755309203	5.1155335915587e-05	0.0117594497128356	0.000151996794443702	0.000121009750233738	0.000439561907305997	0	0.000519967944437024	0.000140643782556431	0.00355202350741285	7.47963136102578e-06
F15	Wine	Stationary phase	SB21	419000	78900000	1.210251983	3.148354704	0.367347931	5.13	0.12	160.64	0.13	0.72	0.06	20.33	0.63	67.94	2.55	1.01	1.58	0.13	5.19	1.14	34.08	0.06	9.14	0.18	0	15.28	0.08	3.15	19.07	0.000622812875651129	2.28395886202751e-05	0.0304979297448911	2.36409776946708e-05	9.08240950981702e-05	8.2810204354214e-06	0.0028725791371711	5.85014024308802e-05	0.0128983571523975	0.000161346333644985	9.44303459329504e-05	0.000320021370375317	1.93669026312275e-05	0.000646186723654334	0.000176305596367036	0.00330733271003072	7.21250166956057e-06
F33	Wine	Stationary phase	SB21	485000	98600000	1.185447345	2.87374028	0.226472422	1.98	0.09	92.65	0.24	11.08	0	13.5	0.32	52.76	3.67	0.31	1.31	0	3.58	0.98	28.84	0.25	4.01	0.11	0	15.76	0.55	2.33	17.39	0.000249870033419978	1.70441886372076e-05	0.0183347567768288	4.51169699220201e-05	0.00145020423319718	0	0.00198815447456368	3.13033791310806e-05	0.0104399554400297	0.000242183438544374	3.06349795766803e-05	0.00027660601559599	0	0.000464092090605273	0.00015707389528407	0.00291745265503156	3.15261789825473e-05
F33	Wine	Stationary phase	SB21	491000	85800000	1.051669525	3.190448886	0.227724031	12.58	0.25	279.59	0.51	1.33	0	46.84	1.12	165.26	3.95	1.95	3.16	0	9.38	1.85	80.92	0	15.5	0.6	0	15.48	0.16	7.33	88.53	0.00138481247679168	4.26661715558856e-05	0.0481444857036762	8.53323431117713e-05	0.000151058299294467	0	0.00600345339769773	9.39101373932417e-05	0.0284580022279985	0.000226476049015967	0.00016565168956554	0.000580950612699591	0	0.00105863349424434	0.000258225027849981	0.00712246565168956	0
F33	Wine	Stationary phase	SB21	485000	84900000	1.046374153	4.142579187	0.416995075	13.22	0.11	154.52	0.05	0.77	0	25.38	0.83	93.38	2.35	1.12	1.06	0.05	3.33	0.87	35.49	0.16	7.99	0.19	0	8.47	0.16	4.41	23.08	0.00143984404010397	1.92721871518752e-05	0.0263299294467137	8.35499443000371e-06	8.72261418492388e-05	0	0.00321812105458596	6.95135536576309e-05	0.0159104715930189	0.000133457111028593	9.48013367991088e-05	0.000192610471593019	6.79539546973635e-06	0.000371741552172299	0.000120089119940587	0.00309090233939844	1.79353880430746e-05
GN	Wine	Stationary phase	SB21	471000	86900000	1.203841796	3.118287431	0.183083321	1.9	0.16	241.1	0.55	1.71	0	35.12	1.49	101.28	0.64	1.39	2.37	0.11	6.35	1.84	38.21	0.12	12.26	0.25	0	15.05	0.26	5.26	36.54	0.000262591417138126	3.53249620532634e-05	0.0520854146543397	0.000113978197874983	0.000244928936111494	0	0.00564771629639851	0.000157168483510418	0.0218798123361391	4.59500482958466e-05	0.000148061266731061	0.000546019042362357	1.90423623568373e-05	0.000898578722229888	0.000323306195667173	0.00421898716710363	1.69725403615289e-05
GN	Wine	Stationary phase	SB21	479000	73400000	0.967779683	3.344794219	0.234260209	12.14	0.19	229.87	0.44	1.59	0	33.43	1.58	97.72	0.62	1.77	2.26	0.14	6.03	1.68	40.96	0.15	11.2	0.32	0	15.45	0.24	4.93	35.41	0.00141603422105699	3.49109976542017e-05	0.0419453566993239	7.82392714226576e-05	0.000192355457430661	0	0.00454022354077549	0.000141161860080033	0.0178306885607838	3.78087484476335e-05	0.000159514281771768	0.000440044156202567	2.01462674210018e-05	0.000721125983165448	0.000249206568235132	0.00382047743894025	1.724851662757e-05
GN	Wine	Stationary phase	SB21	458000	79300000	NA	3.27931438	0.204082533	1.78	0.25	329.14	0.55	2.49	0	46.27	2	135.83	1.11	1.34	3.23	0	9.23	2.6	50.66	0.08	13.77	0.36	0	17.55	0.34	7.16	68.94	0.000224368704291431	4.91237753553194e-05	0.0648864357665241	0.000105284945494687	0.000324548088864358	0	0.00678846419207948	0.000193045398095764	0.0267774251414378	7.28577342348558e-05	0.00013053677383745	0.000679039602594177	0	0.0011933213743618	0.00041617220919001	0.00510514695736167	9.93514557748034e-06
GN	Wine	Stationary phase	SB21	468000	68900000	1.006240807	3.697583551	0.262212803	9.51	0.22	311.36	0.42	1.69	0	45.32	1.67	147.52	1.68	1.77	2.68	0.12	7.4	1.9	43.38	0.36	16.55	0.43	0.08	16.58	0.34	7.42	45.25	0.00104125845177315	3.86366772457569e-05	0.0533308955429833	6.91320546433007e-05	0.000191803504898579	0	0.00577770111770388	0.000140057955015869	0.0252671450255278	9.57637643162688e-05	0.000149579136194287	0.000488615979025804	1.62825996964261e-05	0.000830964537049814	0.00026355733406927	0.0037979853732579	4.05685111080447e-05
M2	Wine	Stationary phase	SB21	424000	8.8e+07	1.166774191	2.334533857	0.353163033	6.74	0.09	208.47	0.1	0.86	0	27.18	1.08	87.42	2.82	1.3	3.7	0	5.84	1.53	49.71	0.28	9.13	0.18	0	23.26	0.13	3.75	28.65	0.00108434213137527	2.19091089501885e-05	0.0524727922206787	2.33379638817226e-05	0.000142567969835285	0	0.00509212145266918	0.000133042270291725	0.0220034133756698	0.000236554871998412	0.000161460607263346	0.000992101607461798	0	0.000964159555467355	0.000313236753324072	0.00639507838856916	4.52470728319111e-05
M2	Wine	Stationary phase	SB21	420000	100000000	1.217776985	3.139000441	0.350103545	3.21	0.08	159.93	0.11	0.6	0	22.27	0.72	83.39	1.27	0.58	1.87	0	4.74	1.09	32.35	0.08	8.66	0.13	0	14.47	0.11	3.84	20.5	0.000587418138519548	2.38142488589006e-05	0.0457443143480849	3.03234768803334e-05	0.000112720777932129	0	0.00474030561619369	0.00010049613018456	0.0238518753720976	0.000121452669180393	8.20797777336773e-05	0.000569636832704902	0	0.000888112720777932	0.000253383607858702	0.00472919230005954	1.4129787656281e-05
M2	Wine	Stationary phase	SB21	416000	86300000	1.221121431	2.906480199	0.340925081	3	0.08	160.6	0.12	0.71	0	21.93	0.91	78.28	1.23	0.56	1.78	0.05	4.56	1.17	26.46	0.05	8.06	0.17	0	9.1	0.11	3.7	24.22	0.000473268505655884	1.95276840642985e-05	0.0396419924588212	2.7783290335384e-05	0.000115737249454257	0	0.00402937090692598	0.000110339353046239	0.0193233578090891	0.000101448700138916	6.89025600317523e-05	0.000467711847588807	1.00019845207382e-05	0.000738082952966858	0.0002346497320897	0.00333828140504068	8.73189124826354e-06
RB4	Wine	Stationary phase	SB21	393000	1.34e+08	0.994535247	2.751466705	0.42784235	7.49	0.19	154.76	0.23	0.72	0.02	21.25	1.19	73.32	2.71	0.9	2.15	0	3.47	1.2	33.43	0.32	8.24	0.38	0	16.78	0.12	4.41	28.25	0.000974852320675106	3.82278481012658e-05	0.0315283544303797	4.44725738396625e-05	9.66244725738397e-05	2.9535864978903e-06	0.00322270042194093	0.00011831223628692	0.0149374683544304	0.0001842194092827	9.05485232067511e-05	0.000467932489451477	0	0.000463291139240506	0.000198649789029536	0.00348135021097046	4.17721518987342e-05
RB4	Wine	Stationary phase	SB21	392000	1.23e+08	0.869118541	2.543000281	0.41490906	12.42	0.22	200.68	0.27	0.92	0.05	29.03	1.31	107.93	3.96	1.04	2.69	0	4.68	1.25	41.81	0.31	11.91	0.45	0	22.44	0.9	4.54	35.76	0.00148379746835443	4.21097046413502e-05	0.0375277637130802	4.80168776371308e-05	0.000113586497890295	7.42616033755274e-06	0.00404067510548523	0.000119662447257384	0.0201837130801688	0.000246582278481013	9.64556962025316e-05	0.000536371308016878	0	0.000573080168776371	0.000189451476793249	0.00399654008438819	3.81434599156118e-05
RB4	Wine	Stationary phase	SB21	401000	1.12e+08	NA	3.03075826	0.365957255	16.24	0.58	392.95	0.81	1.98	0.09	56.81	2.01	200.35	7.64	2.17	4.6	0	10.8	2.62	87.97	0.59	21.35	1.06	0	21.27	0.22	9.09	137.69	0.00176742616033755	9.92405063291139e-05	0.0669103797468354	0.000132827004219409	0.000222700421940928	1.09704641350211e-05	0.00719957805907173	0.000167510548523207	0.034115358649789	0.000433670886075949	0.000182447257383966	0.000835864978902954	0	0.00120590717299578	0.00036253164556962	0.00765645569620253	6.58227848101266e-05
RB4	Wine	Stationary phase	SB21	387000	1.05e+08	0.937958377	3.114278462	0.370407419	9.1	0.2	247.51	0.38	1.05	0.08	36.44	1.38	134.02	3.63	1.19	3.57	0.08	4.98	1.53	39.26	0.07	15.06	0.59	0	22.42	0.16	6.98	73.08	0.000928523206751055	3.28270042194093e-05	0.0395120675105485	5.91561181434599e-05	0.000111139240506329	8.94514767932489e-06	0.00432978902953587	0.000107679324894515	0.0213943459915612	0.000193333333333333	9.35864978902954e-05	0.000607172995780591	1.05485232067511e-05	0.000520759493670886	0.000197721518987342	0.00320337552742616	7.08860759493671e-06
SB	Wine	Stationary phase	SB21	457000	71900000	1.098491762	2.609148281	0.238988509	19.18	0.37	291.89	0.32	0.69	0	43.01	1.68	182.3	2.11	1.17	3.4	0.07	10.16	2.46	56.84	0.28	16.3	1.08	0	16.1	0.79	8.96	51.17	0.0024931291715744	7.49116607773852e-05	0.0593793482528465	6.29760502552022e-05	9.32862190812721e-05	0	0.00651181782489203	0.000166627404789949	0.0370855123674912	0.000143227326266196	0.000117785630153121	0.000738280329799764	1.22497055359246e-05	0.00135437769925402	0.000406124852767962	0.00591032587357676	3.70632116215155e-05
SB	Wine	Stationary phase	SB21	467000	66200000	1.129985291	2.839664038	0.340646946	23.11	0.49	348.66	0.4	0.96	0	46.55	2.39	207.68	2.73	1.44	2.49	0	11.23	2.64	75.05	0.06	19.24	1.15	0	13.47	0.15	8.93	65.1	0.00276576364350216	9.14016489988221e-05	0.0653053788771103	7.30270906949352e-05	0.000119042010208088	0	0.0064893600314095	0.000218610129564193	0.0389000392618767	0.00017055359246172	0.000133176285826463	0.000498311739301139	0	0.00137856301531213	0.000401570475068708	0.00718570867687475	7.69532783667059e-06
SB	Wine	Stationary phase	SB21	461000	78300000	1.105738061	2.665942018	0.318396125	11.74	0.53	489.35	0.56	1.24	0	62.5	2.52	277.8	3.92	0	4.2	0	10.58	3.57	85.12	0	29.67	1.4	0	50.48	0.26	11.15	124.87	0.00166219081272085	0.000118727915194346	0.108409893992933	0.000119984295249313	0.00018201806046329	0	0.0103053003533569	0.0002729485669415	0.061544091087554	0.000289281507656066	0	0.000992069100903023	0	0.00153608166470357	0.000641382018060463	0.00963941892422458	0
SB	Wine	Stationary phase	SB21	451000	63800000	1.220285319	2.94389725	0.353580236	2.35	0	188.97	0	0.53	0	22.55	0.55	170.41	1.25	0.69	1.43	0	0.93	0.56	21.46	0	9.2	0	0	0.68	0.08	5.64	19.05	0.000271378091872792	0	0.0341119748723989	0	6.26619552414605e-05	0	0.00302960345504515	4.86847271299568e-05	0.0307607381232823	7.53828032979977e-05	6.15626226933647e-05	0.00027483313702395	0	0.000110090302316451	8.24499411071849e-05	0.00197974087161366	0
VL3	Wine	Stationary phase	SB21	454000	92400000	0.920957446	3.232543067	0.350659815	8.19	0.15	218.72	0.15	0.84	0	29.76	1.34	109.75	1.4	0.76	1.93	0	5.12	1.48	37.9	0.05	11.3	0.29	0	32.32	0.17	4.85	20.95	0.001035720653789	3.07875185735513e-05	0.0432815453194651	2.9479940564636e-05	0.000109479940564636	0	0.0043830014858841	0.000129806835066865	0.0217178008915305	9.22436849925706e-05	7.42942050520059e-05	0.000407964338781575	0	0.000664368499257058	0.000237503714710253	0.00383346210995542	6.41901931649331e-06
VL3	Wine	Stationary phase	SB21	451000	77300000	0.941860231	3.130982502	0.316727314	6.54	0.17	220.57	0.11	0.87	0	31.65	0.91	112.6	1.91	0.97	2.04	0	4.74	1.39	36.02	0.08	11.62	0.33	0	33.31	0.15	5.89	26.48	0.000691946508172363	2.81723625557207e-05	0.0365136404160476	1.80683506686478e-05	9.5334323922734e-05	0	0.0038994353640416	7.35809806835067e-05	0.0186398811292719	0.000105319465081724	7.91679049034175e-05	0.000360416047548291	0	0.000514353640416048	0.000186389301634473	0.00304772659732541	8.43982169390788e-06
VL3	Wine	Stationary phase	SB21	452000	80100000	0.897546327	3.344794219	0.312277149	14.27	0.18	249.15	0	1.07	0.05	35.54	1.37	120.36	1.24	1.43	1.57	0.17	6.03	1.72	35.27	0.12	14.73	0.29	0.04	10.74	0.18	5.34	18.3	0.0015645765230312	3.12630014858841e-05	0.0427398514115899	0	0.00012184249628529	5.70579494799406e-06	0.00453717682020802	0.000114472511144131	0.0206466567607727	7.07280832095097e-05	0.00012148588410104	0.00028778603268945	2.42496285289747e-05	0.00067815750371471	0.000239167904903418	0.00309265973254086	1.39078751857355e-05
VL3	Wine	Stationary phase	SB21	452000	86700000	1.028815814	2.990668563	0.278761851	7.02	0.17	242.96	0.14	0.91	0.03	34.43	1.27	195.46	1.53	0.93	2.1	0	6.07	1.5	34.81	0.08	11.27	0.24	0	25.63	0.16	7.28	24.39	0.000832451708766716	3.12630014858841e-05	0.0451120356612184	2.44873699851412e-05	0.000111500742942051	4.39821693907875e-06	0.00475791976225854	0.00011554234769688	0.0362911144130758	9.45022288261516e-05	8.5111441307578e-05	0.000415215453194651	0	0.000738781575037147	0.000225616641901932	0.00330424962852897	1.01040118870728e-05
X5	Wine	Stationary phase	SB21	442000	93100000	1.180430677	2.949910704	0.254007813	1.66	0.06	132.74	0.25	0.73	0	19.69	0.74	52.32	1.8	1.45	0.82	0	4.55	0.9	28.95	0.14	7.55	0.12	0	7.55	0.15	3.69	21.54	0.000198434004474273	1.12975391498881e-05	0.0249042505592841	4.60850111856823e-05	9.11633109619687e-05	0	0.00274910514541387	6.82326621923937e-05	0.00981610738255034	0.000112527964205817	0.00013489932885906	0.000163758389261745	0	0.00056006711409396	0.000137248322147651	0.00277673378076063	1.7337807606264e-05
X5	Wine	Stationary phase	SB21	453000	91700000	NA	3.391565532	0.361785226	12.75	0.11	165.27	0.1	0.87	0	25.58	0.95	70.32	2.81	1.7	1.06	0	4.49	0.97	27.28	0.16	8.34	0.19	0	7.51	0.16	3.95	25.71	0.00150536912751678	2.01342281879195e-05	0.0305419463087248	1.80089485458613e-05	0.000106263982102908	0	0.00351890380313199	8.54586129753915e-05	0.0129950782997763	0.000172818791946309	0.000154921700223714	0.000209843400447427	0	0.000544407158836689	0.000146085011185682	0.00257651006711409	1.92393736017897e-05
X5	Wine	Stationary phase	SB21	450000	83400000	0.936007451	3.344794219	0.432431582	7.23	0.12	218.43	0.07	1.01	0	33.36	1.24	94.75	2.66	1.05	1.72	0	6.13	1.03	30.95	0.05	10.86	0.23	0	14.31	0.17	5.14	31.75	0.000776286353467561	1.96868008948546e-05	0.0367115212527964	1.06263982102908e-05	0.000112192393736018	0	0.00417270693512304	0.000101901565995526	0.0159249440715884	0.000148769574944072	8.69127516778524e-05	0.000307941834451902	0	0.000675279642058166	0.000140268456375839	0.00265850111856823	5.70469798657718e-06
Y-1301	Flor	Stationary phase	SB21	398000	64900000	0.774637955	2.998686502	0.697216349	4.04	0.19	344.43	0	1.27	0	51.6	2.34	194.39	4.4	0	4.66	0	5.67	2.21	75.67	0	22.28	0.09	0	34.79	0.26	11.37	16.03	0.000480190741108683	3.52871051062984e-05	0.0640123981720644	0	0.000156089807272005	0	0.00713769123783032	0.000212676336181204	0.0361274786409696	0.000272441883568448	0	0.000923663818795947	0	0.000691277568050864	0.000333955891118617	0.00718823763163123	0
Y-1301	Flor	Stationary phase	SB21	393000	57500000	0.804737964	2.914498139	0.911658634	2.81	0.16	250.02	0	0.79	0	42.35	1.89	146.09	3.31	0.82	3.75	0	4.31	1.69	55.16	0.07	14.35	0	0	20.53	0.18	10.51	16.04	0.000295648718458176	2.68627061394794e-05	0.0411681303397576	0	8.58334989072124e-05	0	0.0051895887144844	0.000152116034174449	0.0240551559705941	0.000181839856944168	6.64414861911385e-05	0.000659169481422611	0	0.000465408305185774	0.000226346115636797	0.00464279753626068	7.15279157560103e-06
Y-1301	Flor	Stationary phase	SB21	397000	51900000	0.754013874	2.913829977	0.742135193	3.94	0.16	403.14	0	0.77	0	53.01	2.57	211.51	5.35	1.17	4.51	0	5.43	2.09	66.98	0	22.59	0.17	0	35.06	0.27	11.68	22.4	0.000373852573018081	2.4637393204848e-05	0.0599157560103318	0	7.55016888535665e-05	0	0.00586401748460163	0.000186767335585138	0.0314358831710709	0.00026481223922114	8.59924498311146e-05	0.000714643353864494	0	0.000529147625670574	0.000252255116232863	0.00508849592688258	0
[truncated: 8 more columns]

## Sheet: spe V15_50 & met load
Souche	V15_50	Population	Levure_ml	metabolic load	specific speed
CBS4092	0.476731	Flor	57500000	0.221075	8.29098e-09
CBS4092	0.47901	Flor	50900000	0.11691	9.4108e-09
CBS4092	0.541667	Flor	49500000	0.134519	1.09428e-08
CBS4092	0.476728	Flor	51000000	0.185572	9.3476e-09
ISVV2D	0.637347	Flor	22500000	0.39806	2.83265e-08
ISVV2D	0.592283	Flor	22900000	0.351579	2.58639e-08
ISVV2D	0.707133	Flor	22500000	0.293732	3.14281e-08
DBVPG4695	0.541312	Flor	20800000	0.251285	2.60246e-08
DBVPG4695	0.6202	Flor	36200000	0.392687	1.71326e-08
DBVPG4695	0.538403	Flor	46500000	0.36009	1.15786e-08
F15	0.732499	Wine	71600000	0.176824	1.02304e-08
F15	0.80004	Wine	61300000	0.117803	1.30512e-08
F15	0.80135	Wine	66500000	0.122338	1.20504e-08
F33	0.690432	Wine	184000000	0.0570196	3.75235e-09
F33	0.681975	Wine	176000000	0.0469031	3.87486e-09
GN	0.538602	Wine	171000000	0.0460207	3.14972e-09
GN	0.481031	Wine	172000000	0.0743638	2.79669e-09
GN	0.472757	Wine	158000000	0.0586922	2.99213e-09
GN	0.502625	Wine	179000000	0.0601281	2.80796e-09
M2	0.677043	Wine	90500000	0.103903	7.48114e-09
M2	0.637069	Wine	100000000	0.0655382	6.37069e-09
M2	0.65534	Wine	84000000	0.0991738	7.80167e-09
M2	0.694029	Wine	95100000	0.10932	7.29789e-09
RB4	0.70596	Wine	237000000	0.033573	2.97874e-09
RB4	0.71192	Wine	221000000	0.0390399	3.22136e-09
RB4	0.649351	Wine	209000000	0.03503	3.10694e-09
RB4	0.760468	Wine	210000000	0.0332241	3.62127e-09
S34V	0.832692	Flor	41700000	0.185595	1.99686e-08
S34V	0.873495	Flor	50000000	0.239065	1.74699e-08
S34V	0.746244	Flor	44700000	0.297347	1.66945e-08
S34V	0.823802	Flor	47300000	0.169521	1.74165e-08
S3V	1.02769	Flor	35200000	0.160509	2.91958e-08
S3V	0.853048	Flor	32800000	0.195877	2.60076e-08
S3V	0.81484	Flor	36700000	0.221342	2.22027e-08
S3V	0.792747	Flor	32100000	0.220837	2.46962e-08
S4V	0.797116	Flor	99800000	0.078166	7.98713e-09
S4V	0.741046	Flor	107000000	0.0606175	6.92567e-09
S4V	0.780923	Flor	83900000	0.0734447	9.30778e-09
SB	0.715214	Wine	64100000	0.233399	1.11578e-08
SB	0.690091	Wine	56100000	0.119241	1.23011e-08
SB	0.753477	Wine	51700000	0.195914	1.4574e-08
VL3	0.676475	Wine	220000000	0.0302039	3.07489e-09
VL3	0.651973	Wine	217000000	0.0491461	3.00448e-09
VL3	0.661899	Wine	210000000	0.0558293	3.1519e-09
X5	0.636795	Wine	77200000	0.142401	8.24865e-09
X5	0.708103	Wine	79100000	0.117251	8.952e-09
X5	0.624319	Wine	74900000	0.178742	8.33536e-09
X5	0.591443	Wine	70100000	0.180282	8.43713e-09
Y-1301	0.953391	Flor	27000000	0.409015	3.53108e-08
Y-1301	0.936808	Flor	24800000	NA	3.77745e-08
Y-1301	0.942401	Flor	22800000	0.344811	4.13334e-08
Y-1301	0.985132	Flor	22000000	0.279074	4.47787e-08
